# Supplementary material for: Discovery of small molecule inhibitors of Plasmodium falciparum apicoplast DNA polymerase
Source: J Enzyme Inhib Med Chem. 2022 May 5;37(1):1320–6. doi: 10.1080/14756366.2022.2070909 (PMC9090415; doi:10.1080/14756366.2022.2070909)
Supplement: Supplemental Material [file IENZ_A_2070909_SM3592.zip]

Archive with 3 entries (3 files):
- supplemental data file1.xlsx
- supplemental data file2.xlsx
- supplemental figures.pptx
