# Supplementary material for: Discovery of small molecule inhibitors of Plasmodium falciparum apicoplast DNA polymerase
Source: J Enzyme Inhib Med Chem. 2022 May 5;37(1):1320–6. doi: 10.1080/14756366.2022.2070909 (PMC9090415; doi:10.1080/14756366.2022.2070909)
Supplement: Supplemental Material [file IENZ_A_2070909_SM3592.zip › supplemental data file1.xlsx]

## Sheet: Sort apo-180m
186 hits										% inhibition							% inhibition							% inhibition							% inhibition							% inhibition							% inhibition
									DRC-1	Apo pol 10'							T4 10'							Apol 90'							T4 70'							apPOL 180'							T4 130'
Smiles	Library	Vendor ID	KUID	Plate ID	Well ID	DNA Pol	Name	KUID		80	40	20	10	5	2.5		80	40	20	10	5	2.5		80	40	20	10	5	2.5		80	40	20	10	5	2.5		80	40	20	10	5	2.5		80	40	20	10	5
COCCN(CCOC)CC1=C2OC(=CC3=C(OC)C=CC(=C3)Br)C(=O)C2=CC=C1O	Life NPL	F3385-2898	KU0198471	D449	J07	62.8608		KU0198471		100.142	79.9378	43.5523	15.0312	2.51677	-2.842		54.1558	53.1037	34.3727	9.84195	-4.2415	-5.94393		100.102	88.9313	57.0182	20.0345	8.30514	0.24458		45.0887	42.6978	24.0378	4.32873	-6.74357	-6.09412		101.453	99.2826	74.003	28.8657	14.5947	3.8606		41.2142	39.0335	22.2077	3.98304	-3.35238
NC1=C(C=C(NC2=CC=CC=C2)C2=C1C(=O)C1=C(C=CC=C1)C2=O)S(O)(=O)=O	ChemDiv		KU0045407	D130	D19	49.27		KU0045407		101.451	98.9011	88.2417	57.4142	47.4944	39.3278		37.1932	33.2407	21.8663	20.5262	3.03293	-8.98876		99.716	92.3698	73.4923	36.638	18.228	14.8722		44.2161	34.2303	20.213	20.3311	-0.932297	-3.95972		99.8487	88.0246	64.7558	27.7566	9.02733	5.35634		45.6922	34.5033	19.6354	18.9586	-3.13965
COC1=CC=C(C=C1)S(=O)(=O)\N=C1/NC(=O)\C(S1)=C1/C(=O)NC2=CC=C(C=C12)N(=O)=O	ChemDiv		KU0054985	D157	H16	40.9188		KU0054985		99.5405	99.5336	96.4602	67.7559	36.9179	18.5864		-16.6607	-13.6821	-17.495	-8.4872	-12.8292	4.37262		99.0869	95.4915	66.8469	25.9736	6.91059	1.84274		-8.68514	-3.61471	-7.37327	-0.719277	-6.97723	3.22908		99.3305	94.1836	51.5386	15.3394	-1.68071	-5.13556		-5.53183	-4.26379	-8.02434	-1.48468	-8.34612
[Na+].[Na+].[Na+].[Na+].[Na+].[Na+].[O-]S(=O)(=O)C1=CC2=C(C(NC(=O)C3=CC(NC(=O)NC4=CC(=CC=C4)C(=O)NC4=CC=C(C5=C4C(=CC(=C5)S([O-])(=O)=O)S([O-])(=O)=O)S([O-])(=O)=O)=CC=C3)=CC=C2S([O-])(=O)=O)C(=C1)S([O-])(=O)=O	LOPAC	N8652	KU0261238	D630	I12	94.4466	NF 023	KU0261238		99.222	96.2832	81.9365	60.7681	43.2303	28.0363		10.4976	-22.775	-40.2676	-42.6208	-34.7438	-17.8583		98.7402	89.9026	56.1821	22.6686	6.06263	-1.33193		23.3942	9.83642	-8.91938	-20.674	-19.0828	-10.0299		98.5627	87.2271	51.6229	16.2132	1.18057	-3.02461		31.3802	17.2517	-3.00917	-16.012	-16.6466
FC(F)(F)c1ccc(Sc2nc(C3CCCCC3)c(C#N)c(=O)[nH]2)c(c1)N(=O)=O	MayBridge	RH01386	KU0263266	D636	E19	98.9889		KU0263266		98.9889	96.8636	88.1341	58.5642	22.3075	13.479		50.1724	-1.05296	5.84354	-4.80349	-13.8482	-13.2589		98.5408	95.5899	84.5767	55.7655	20.2551	11.5568		43.5808	-0.58704	1.82364	-1.29464	-11.6694	-9.21637		98.1002	94.1749	78.9137	43.2916	10.6134	4.63852		39.8121	0.456984	3.91922	-1.26959	-7.25261
[Na+].NC(=O)C1=CC=[N+](CC2=C(N3[C@H](SC2)[C@H](NC(=O)[C@@H](C2=CC=CC=C2)S([O-])(=O)=O)C3=O)C([O-])=O)C=C1	LOPAC	C8145	KU0260743	D628	J21	103.944	Cefsulodin sodium salt hydrate	KU0260743		96.5672	97.9008	94.0018	77.8206	54.1804	39.849		27.243	29.1371	19.7993	14.7908	11.3058	8.71694		97.5161	97.5	88.3864	53.7945	17.2714	3.44225		23.89	26.582	14.5154	9.33247	4.52076	4.91873		97.7754	96.7618	84.7929	40.8592	5.59488	-2.06281		18.2175	23.6737	10.5022	6.02193	1.3269
Cc1ccc(C)c(CSc2nc(C3CCCCC3)c(C#N)c(=O)[nH]2)c1	MayBridge	RH01393	KU0264610	D641	E03	97.5171		KU0264610		97.5171	92.9931	88.8023	71.2419	38.2184	19.6577		-10.6768	-5.10128	-5.91043	7.46844	-3.02707	-1.9211		97.7776	89.6774	83.4926	66.2339	29.5473	7.56346		-10.7668	-3.35034	-3.36318	5.37772	-2.78437	-1.45508		97.5591	85.5131	77.2836	54.7895	17.3135	-0.200883		-14.561	-4.68068	-6	1.66023	-4.70152
CSC1=C(C#N)C(=C(C#N)C#N)NC(=N1)c2ccccc2	MayBridge	BTB08975	KU0267079	D648	J17	96.566		KU0267079		96.566	95.8628	90.9481	81.1404	41.8918	13.8022		19.5691	9.10321	-1.99244	26.3621	-11.8705	-6.13093		97.3798	93.6444	88.8682	79.1809	34.1727	8.79274		12.4256	4.31915	-3.25239	18.5997	-8.33891	-3.82942		97.316	92.4303	86.4873	72.8695	23.1824	3.21413		11.2384	3.05098	-2.54801	15.8429	-5.29547
COc1ccc(cc1)c2c(nn3c(=O)cc([nH]c23)c4cccc(c4)N(=O)=O)C(F)(F)F	MayBridge	HTS01632	KU0272017	D664	D06	97.8824		KU0272017		97.8824	96.2671	92.9592	53.4209	31.6281	21.756		32.3869	3.93348	-14.9316	-13.4985	-12.9755	-13.2865		97.5048	97.371	90.3483	48.4616	24.4098	17.6214		27.8537	8.66379	-10.3411	-8.56647	-8.44069	-9.01621		96.9215	96.7933	87.8097	38.3358	14.5865	12.6653		22.8543	6.94634	-10.8764	-9.24685	-10.0161
CC(C)(C)c1cc(no1)C(=O)C(=NNc2cccc(Cl)c2)C#N	MayBridge	SPB03787	KU0271653	D663	H03	96.4114		KU0271653		96.4114	82.704	87.204	51.803	31.7551	10.7073		-15.9789	-9.11417	-7.03598	-3.94522	-5.12908	-4.11647		96.7924	80.829	87.0322	54.1185	31.5705	12.918		-10.1366	-5.23707	-3.1304	-1.34461	-2.31008	-1.4879		96.5379	79.4059	85.1856	46.8466	23.8574	9.72623		-10.8383	-6.00976	-3.75587	-3.09543	-4.07094
O=C(O1)CC(c2c(OC)cccc2)c3c1ccc(OC)c3	CMLD	KUC100544N	KU0104504	D299	C19	26.9213		KU0104504		97.2345	94.6893	76.7316	45.2437	16.1295	10.6274		-11.4394	-3.43789	-4.80853	1.97127	-0.919886	0.541872		96.5262	89.2946	56.4964	21.9297	-2.39011	-7.66283		9.35745	1.99168	-1.9802	2.21438	-1.88997	0.254005		96.2979	87.0263	46.2939	13.8407	-6.31579	-11.4597		8.52177	3.38537	-1.53669	1.62329	-3.30876
CCCCc1ccc(NC(=O)CSc2nc(C3CCCCC3)c(C#N)c(=O)[nH]2)c(C)c1	MayBridge	RH01395	KU0272481	D665	D15	94.8178		KU0272481		94.8178	94.4176	77.3201	62.6303	13.3371	-1.95525		15.9459	6.14007	-3.82044	-4.79296	-10.0543	-10.8768		95.9505	94.9708	77.2827	58.4598	14.1038	1.12618		13.7726	5.84052	-3.43264	-2.36391	-5.97512	-5.66289		96.1544	95.0497	69.2922	46.1044	7.48221	1.15818		10.1597	3.3561	-4.85133	-3.62776	-6.38855
O=[C]1OC2=C(C=C3OCOC3=C2)C(=C1)CN4CCCCC4	Life NPL	F3385-2921	KU0198533	D449	H11	33.8822		KU0198533		89.8826	45.3079	32.3483	19.9772	3.30326	-1.49238		32.5382	22.9996	11.0616	1.68822	-9.36186	-9.98131		90.5438	58.3854	41.1965	24.7772	7.45515	2.55062		25.8113	14.1414	3.95614	0.334588	-9.29459	-8.11104		95.8992	81.7381	57.3951	32.8614	9.05508	3.72273		24.0708	13.5316	4.96825	1.2908	-5.48571
CCOC1=CC=C(\C=C2/N=C(OC2=O)C2=CC(=CC(=C2)N(=O)=O)N(=O)=O)C=C1	ChemDiv		KU0072753	D208	G14	61.8113		KU0072753		92.0577	94.8761	91.8438	83.2599	55.2757	32.0109		30.3465	30.8568	25.6261	23.7369	15.0633	11.1318		94.5175	94.8535	80.2984	61.0945	31.639	15.0386		27.5259	28.2826	23.5794	22.6025	13.4452	11.7673		95.7221	93.496	66.1189	41.6227	16.2109	6.53694		26.2146	29.1785	24.7715	22.6783	16.3615
BrC1=CC(Br)=C(OCC=C)C(\C=C2/SC(=N)NC2=O)=C1	ChemDiv		KU0051640	D148	E16	26.2556		KU0051640		94.2659	88.1194	46.0852	11.4088	-1.09851	4.16265		53.6196	45.2462	37.5432	29.2265	17.1105	9.45192		95.0722	86.7215	38.2187	7.3276	-4.07616	2.13927		38.8156	30.3455	21.1681	18.1696	6.14432	4.91228		95.6515	86.6627	26.8822	0.934481	-7.33305	-0.219416		34.4169	24.7879	17.0681	13.9639	2.77293
CC1=NC2=C(OC3=C2C2=C(COC(C)(C)C2)C(=N3)C2=COC=C2)C(C2=CC=CC=C2)=C1C(O)=O	ChemBrdg	7158103	KU0040748	D109	F13	64.6537		KU0040748		88.4062	91.8824	83.7546	57.8796	44.9873	9.92302		45.8449	45.1635	41.9376	36.5869	25.1458	21.9962		94.2927	90.7385	71.2204	33.9817	21.8804	1.94563		48.7846	49.0807	44.7034	38.3121	15.7779	4.11697		95.2502	87.8325	56.4177	17.9345	7.26636	-1.30491		51.1119	48.7328	43.0253	35.0248	14.533
CC1=C(CCC(O)=O)/C2=C/C3=N/C(=C\C4=C(C)C(C=C)=C(N4)/C=C4\N=C(\C=C\1/N\2)C(C=C)=C4C)/C(C)=C3CCC(O)=O	LOPAC	P8293	KU0261439	D631	B05	101.745	Protoporphyrin IX disodium	KU0261439		90.9627	92.3128	93.6963	94.5739	90.2247	61.8295		56.9924	48.3926	50.5686	51.0542	46.1818	30.1012		94.048	94.7622	95.5429	94.695	79.3077	48.9007		55.4654	41.7348	41.5309	39.4902	33.797	19.846		95.2166	95.7686	96.2534	94.4178	71.3476	35.65		54.9412	38.5321	37.505	34.3569	27.3824
COC(=O)c1sc(cc1NC(=O)CCC(=O)O)c2ccc(cc2)C(C)(C)C	MayBridge	HTS01717	KU0267724	D650	O17	96.2943		KU0267724		96.2943	94.7696	85.0828	55.209	30.0237	19.7971		61.6743	39.5939	10.9928	6.46362	-4.56835	-2.52858		95.9877	91.7617	81.7697	48.04	20.5036	13.7781		56.2679	31.4681	7.11188	4.02213	-4.48161	-1.41427		95.0797	89.861	75.8676	36.7594	11.9548	10.0944		51.1089	26.2024	4.13175	1.59708	-6.35113
CC1=CC2=C(NC(C3CC=CC23)C2=CC=C(C=C2)C(O)=O)C(C)=C1	ChemDiv		KU0068465	D196	G19	59.9922		KU0068465		93.5405	91.6956	82.8067	76.4739	62.6778	46.2676		31.9244	20.7391	13.0915	9.00446	-2.67539	-4.49275		94.9161	86.2676	62.2374	47.4171	28.3959	14.3309		22.2994	14.2763	8.48789	6.94415	-3.03733	-3.33471		95.0431	83.5057	53.0918	32.4501	12.6672	1.77805		15.5844	10.2962	4.20486	3.71434	-4.55691
Clc1cccc(c1)N2CSC(=C(C#N)C#N)SC2	MayBridge	S08407	KU0273279	D668	B05	94.8229		KU0273279		94.8229	91.3949	90.158	36.478	35.73	21.8228		12.2684	39.6305	27.0347	17.7415	4.66706	5.01449		95.5447	87.9667	85.5173	28.2977	27.1845	12.5059		18.247	33.6983	21.4052	14.3903	2.44674	3.6454		94.962	85.2905	81.5285	15.4746	13.8215	2.52116		8.15956	29.517	17.2977	10.4346	-0.52356
ClC1=C(Cl)C=C(C=C1)N1NC(=O)\C(=C/C2=CC=C(O2)C2=CC=C3COC(=O)C3=C2)C1=O	ChemDiv		KU0053357	D153	O04	50.6839		KU0053357		96.7456	90.5867	93.857	88.9603	68.8597	36.4105		46.7424	45.0382	33.1848	26.4957	14.9073	2.81008		95.1265	85.5188	92.6423	84.2476	57.3373	24.0232		28.8909	25.7885	16.5098	14.9637	8.86473	0.736648		94.9011	79.8129	91.6394	78.9656	43.9311	13.8146		23.1021	20.6505	9.67491	10.3959	4.70566
CC(C)CCNC(=O)C1=C2N=C(CSC3=CC=C(Cl)C=C3)C=C(O)N2N=C1	ChemDiv		KU0094861	D271	O17	47.1216		KU0094861		97.7054	93.5546	79.7694	55.0331	10.5875	0.10176		9.16965	-8.29838	-12.0037	-6.87593	-10.8861	-10.2946		96.2635	89.1904	78.3109	52.4114	6.07597	-5.869		8.11744	1.9153	-3.67951	0.654837	-6.66667	-5.29744		94.6304	85.4085	71.0945	39.1813	-2.60401	-11.3834		9.51814	4.77809	-1.00914	0.472858	-2.7751
CC1=CC=C(CNC(=O)C2=C3N=C(CSC4=CC=C(Cl)C=C4)C=C(O)N3N=C2)C=C1	ChemDiv		KU0094860	D271	M17	66.843		KU0094860		98.3006	95.4401	87.9776	59.9515	14.3	17.7402		-2.53883	-3.38526	-10.2627	-3.58744	-9.14557	-3.81395		96.0616	92.0772	85.3091	57.1077	10.3916	16.0319		-3.77807	-2.95808	-9.20967	-2.76722	-9.28412	-4.75467		94.6304	89.0926	80.2247	45.1863	1.59601	7.15093		-5.86952	-1.26534	-5.61691	-2.2508	-4.85643
OC(=O)C1=CC=C(COC2=CC(=CC3=C2N=CC=C3)N(=O)=O)C=C1	ChemDiv		KU0058403	D167	L11	58.7163		KU0058403		97.3906	92.5507	75.4082	42.2641	27.7405	14.3649		47.9689	38.3418	23.0849	16.2437	1.11511	-0.242466		95.378	83.537	56.1594	27.7051	14.8475	7.92885		36.8363	28.1702	15.0477	10.8108	0	-1.15318		94.2886	74.9259	39.8383	18.5156	9.07583	6.11131		30.4752	22.9127	11.8106	8.6396	-1.61812
CC1=CC=CC(=C1)C1=N\C(=C/C2=CC=C(O2)N(=O)=O)C(=O)O1	ChemDiv		KU0058960	D169	E19	79.4851		KU0058960		87.9713	86.7912	80.2962	61.5267	37.9558	31.9938		50.8287	45.1	35.844	34.2704	17.0817	7.68752		92.5412	86.2407	66.6869	39.4275	19.2427	16.0415		39.0465	35.1363	27.5651	25.2999	12.5742	4.85822		94.2271	83.7016	52.0492	24.2065	6.49282	6.3408		36.6986	30.2079	22.2729	20.0154	7.35494
BrC1=CC=C(\C=C\C2=NC(=O)C3=C(O2)C=CC=C3)C=C1	ChemDiv		KU0052629	D151	O19	38.613		KU0052629		96.3156	88.0772	17.2321	5.76461	1.87718	-0.879482		50.1515	41.823	31.351	28.2609	11.4672	8.16467		92.172	85.0713	11.2319	2.79715	-1.71054	-3.77001		41.8759	33.8584	26.5779	21.767	8.69847	6.19992		94.1472	80.0065	4.7876	-1.85282	-5.09384	-7.96011		36.5869	29.8691	21.1881	17.3745	4.68201
CC1=C(Cl)C=C(C=C1)N1NC(=O)\C(=C/C2=CC(=C(O)C=C2)N(=O)=O)C1=O	ChemDiv		KU0058427	D167	L17	40.5332		KU0058427		95.3494	90.9483	74.2262	57.6403	22.1201	22.1005		22.3757	8.13333	-1.04237	3.34807	-3.44828	0.778089		94.8173	83.5201	55.0808	38.0061	11.4719	11.8681		16.6629	3.80788	-2.93152	0.505157	-4.85581	-0.104254		93.9984	73.2638	38.9214	25.4818	2.87721	4.9901		13.9426	1.60847	-5.37485	-1.52186	-7.49078
O=C(O1)CC(c2c(OC)cccc2)c3c1cc(OCO4)c4c3	CMLD	KUC100542N	KU0104502	D300	I04	42.1012		KU0104502		93.475	89.9974	76.0203	61.1126	35.5684	16.5835		68.8164	61.8643	52.2819	45.1387	34.0023	24.532		93.8969	81.0345	54.2638	34.6587	13.2862	2.53116		61.0106	56.0345	43.4843	34.9206	24.4607	16.6569		93.9211	74.6782	38.0211	18.8078	1.7201	-4.38355		59.7458	53.131	39.5186	30.9131	19.6727
CC1=C(NC(=O)C[N]2C=CC3=C2C=C[NH][C]3=O)C=CC=C1	CNS	M052-0531	KU0205119	D469	B09	46.7201		KU0205119		86.1182	88.6284	84.6667	50.7772	25.5303	6.13782		52.9412	43.3181	38.6701	37.7492	14.5963	6.98307		91.6504	88.9511	76.8341	34.9563	12.4445	0		47.6679	30.8936	25.9175	27.5299	7.36726	3.99828		93.6476	85.8042	64.1474	18.0817	1.52981	-5.11724		43.7487	25.9327	20.0453	22.1114	4.34433
OC1=C(Br)C=C(C=C2C(=O)NC3=C2C=C(I)C=C3)C=C1Br	LOPAC	G6416	KU0260920	D629	K12	51.988	GW5074	KU0260920		94.5024	74.9605	68.6495	55.8319	14.7903	-2.76625		49.8002	32.2166	18.9632	15.18	3.1405	6.46425		93.708	72.1753	63.6894	51.0216	5.35767	-5.20662		44.9403	27.8734	17.0026	9.65651	2.30385	3.20787		93.2975	65.7742	53.0871	40.1564	0.718609	-6.92244		42.7275	25.5285	14.4281	8.57428	1.99035
CC1=NC2=C(OC3=C2C2=C(COC(C)(C)C2)C(=N3)C2=CC=CO2)C(C2=CC=CC=C2)=C1C(O)=O	ChemDiv		KU0059358	D170	A10	82.741		KU0059358		88.2664	86.3856	75.5867	58.3756	37.0698	19.441		61.1533	51.2333	39.072	32.2805	17.2095	9.46156		92.0022	80.6758	57.8381	34.1296	15.0893	3.91255		49.58	41.0861	27.2588	20.5009	10.2205	5.46289		93.175	72.1872	40.6232	17.879	1.85873	-4.86503		45.288	37.4068	21.8167	14.7756	5.23967
CCOC1=NC2=C(N1CC1=CC=C(C=C1)C1=CC=CC=C1C1=NNN=N1)C(=CC=C2)C(=O)OC(C)OC(=O)OC1CCCCC1	LOPAC	SML0245	KU0261556	D631	G12	88.3636	Candesartan cilexetil	KU0261556		98.4846	96.7244	91.1	73.0339	16.1591	6.80348		21.0316	8.46024	3.94649	0.713591	-3.57025	4.96246		94.456	93.9408	89.9299	71.8878	16.7075	4.82607		19.7656	7.14593	1.24357	-4.10456	-6.84634	1.58255		93.1007	92.7393	87.4687	64.6519	11.5491	1.0757		16.4844	2.71241	-1.93304	-6.02193	-8.00161
CC1=CC=CC(=C1C)NC(=O)C[N]2C=CC3=C2C=C[NH][C]3=O	CNS	M052-0504	KU0205099	D469	N07	53.5266		KU0205099		84.1772	89.6589	84.2642	64.035	26.2157	3.61634		40.7445	29.6845	21.0134	18.1576	5.32273	4.02644		90.9413	91.1147	80.5216	51.1257	14.6206	0.464337		25.4664	17.8548	11.2568	12.5393	2.9889	3.57518		93.0322	89.3869	70.7317	34.4928	3.48597	-2.30584		19.8011	12.9883	6.31896	7.61647	-0.629054
CC1=CC(=C(NC(=O)C[N]2C=CC3=C2C=C[NH][C]3=O)C=C1)C	CNS	M052-0536	KU0205125	D469	H09	21.3241		KU0205125		93.6236	86.5673	57.4285	33.277	18.1282	10.1191		65.6606	53.5016	35.5922	21.5344	10.309	6.21995		93.7132	74.6586	36.6738	16.2688	2.85612	1.12768		60.3312	40.7195	21.0929	14.0255	4.80359	4.4164		92.9849	59.9504	18.6019	4.52042	-5.3418	-4.91995		56.2513	34.1321	14.5637	8.37038	0.137606
COC1=C(OCC(C)C)C=CC(\C=C2/C(=O)N(N=C2C(F)(F)F)C2=CC=C(C=C2)C(O)=O)=C1	ChemDiv		KU0069072	D197	F18	76.3293		KU0069072		95.6412	88.0061	70.4954	46.067	10.3149	27.3475		61.5114	45.9382	47.6341	32.2437	19.2033	11.4203		93.9861	82.4517	63.3531	33.8794	-0.504495	15.3217		61.654	47.1206	46.2143	30.8304	18.2873	10.6669		92.8608	75.9132	50.844	21.4839	-5.84437	6.27547		64.4481	47.0085	44.8187	28.8531	15.765
COC1=CC=C(C=C1)C1=C(C(O)=O)C(=CO1)C(O)=O	ChemBrdg	6039523	KU0021536	D056	B08	29.4013		KU0021536		93.5468	86.5866	66.1228	43.1098	21.9361	12.66		-7.99689	-29.8357	-49.7537	-34.2587	-50.1619	-16.1831		92.3135	84.6266	63.2397	39.5848	18.5169	6.20847		1.82529	-10.7852	-29.1311	-20.395	-33.5768	-11.1443		92.8082	85.4203	62.8921	35.5357	12.9539	0.278743		9.2033	-6.73575	-23.4601	-18.7069	-31.6356
O=C1C2=C(C3=C(O2)C2=C(OCN(C2)C2CCCC2)C=C3)C(=O)C2=C1C=CC=C2	ChemDiv		KU0064306	D184	I14	60.6866		KU0064306		89.3485	87.7037	73.389	48.1868	20.6805	14.122		41.862	27.1826	12.0981	3.61917	-9.4769	-11.7135		90.7443	89.2086	72.2655	43.2395	18.9077	11.9333		33.3407	19.3319	8.46287	3.36153	-5.48645	-7.32845		92.3974	90.8162	74.7554	45.5926	20.5988	9.89265		31.0853	18.4791	7.32824	4.90971	-2.47506
CCCCCC1=C(C(O)=O)C(=CC2=C1OC3=C(C(=O)O2)C(=CC(=C3)OC)C(=O)CCCC)O	GreenPharma	GPN000008	KU0188532	D416	O03	33.1165	lobaric acid	KU0188532		96.1248	94.8127	86.3655	51.0452	31.5197	18.1675		28.2927	7.93769	2.68993	-0.94162	-8.20116	-6.73375		93.64	91.3399	81.3702	38.7515	20.3733	17.5572		19.9684	11.0202	7.05403	5.1631	2.62986	3.87083		92.215	88.9652	74.6955	28.4609	11.4977	13.8829		17.0208	9.11448	5.71941	4.50648	1.82951
CCCN1COC2=CC=C3[C](=O)C(=COC3=C2C1)C4=CC=CC=C4	Life NPL	F3385-5872	KU0199556	D452	G15	27.7551		KU0199556		71.548	57.482	29.2216	12.2491	0.681625	3.33514		42.6388	30.0323	12.6578	7.65086	-2.90409	-0.897196		77.7995	69.5557	42.6091	22.7546	8.23431	6.95305		22.8689	17.4874	6.77274	6.02258	-4.17036	-0.390371		92.1066	84.4582	58.6511	37.4083	17.5775	12.8227		18.5062	14.4052	4.61034	3.55865	-5.68635
NC1=C(C(=NC=N1)NC2CCCCC2)[N+]([O-])=O	Life NPL	F0581-0515	KU0193018	D432	M06	24.6371		KU0193018		70.2616	53.9116	20.9545	7.57071	-4.7638	-4.03303		54.3085	53.3048	45.0209	31.7634	17.1611	12.1918		82.4548	70.3163	38.4286	18.3925	3.18027	1.71006		44.6504	44.6222	36.9556	24.1612	13.3072	9.26342		91.4179	83.6838	56.6751	32.1574	11.4393	7.96132		40.4999	39.6951	31.8479	19.509	9.44837
CC1=CC=C(C=C1N(=O)=O)C1=N\C(=C/C2=CC=C(I)O2)C(=O)O1	ChemDiv		KU0073890	D211	J11	42.1623		KU0073890		80.4424	86.9883	76.1272	45.023	16.0721	15.7556		42.9809	30.9766	25.3818	17.728	3.5443	5.45736		89.2693	86.9491	60.0756	27.25	7.06293	9.73089		38.8817	29.1339	24.5591	16.3076	3.5123	6.44811		91.2118	82.7565	43.2832	14.7198	1.08425	6.69383		36.8452	26.9869	23.0069	13.5817	0.960949
COC1=CC=C(NC(=O)C[N]2N=C3CCCC3=C[C]2=O)C=C1Cl	BFL	C201-0723	KU0227303	D533	B04	44.5039		KU0227303		89.186	92.5661	93.6071	87.6284	43.8942	-1.6671		42.1811	38.9756	35.054	36.748	24.1279	5.86114		89.9984	91.5311	90.4431	78.4251	29.1794	-4.83407		28.8519	28.1611	23.735	27.7663	16.4671	3.80525		91.2092	91.1967	86.2462	65.5707	17.0004	-8.67387		25.7675	23.2389	19.7968	23.1136	12.2725
OC(=O)C1=NC(=NC2=C1OCO2)C3=CC=CC=C3	CNS	T978-2977	KU0218932	D508	G14	33.5509		KU0218932		95.8219	89.2051	71.5187	46.4099	18.6858	6.78455		41.4213	33.7165	29.2456	19.6246	6.50602	-3.48091		92.7909	75.6472	46.4112	22.6615	2.77587	-0.718238		35.5127	28.132	22.4034	16.4916	3.42577	-1.47259		90.3482	64.3043	26.9983	10.4504	-4.7971	-6.27931		36.8832	27.9738	20.7784	16.1814	5.90118
COC1=CC(=C(C=C1)C=C2OC3=C4CN(COC4=CC=C3C2=O)CC5=CC=CO5)OC	Life NPL	F3385-5814	KU0199404	D452	O05	28.6213		KU0199404		73.935	58.5562	37.7158	17.8134	2.35947	1.77787		26.5375	23.8608	12.8805	9.91379	-4.01223	-1.42056		78.9077	70.9348	50.8732	29.7292	10.7843	6.39401		14.9719	14.2045	5.7837	6.00167	-4.7693	-1.34461		90.2103	86.2262	69.9557	48.7066	25.2477	14.4773		12.5585	11.2695	3.24074	3.01262	-6.40463
CCOC1=CC2=C(C=C1)C=C(C1=NN(C(C1)C1=CC=C(C)C=C1)C(=O)CCC(O)=O)C(=O)N2	ChemDiv		KU0056200	D161	E12	36.1315		KU0056200		88.576	80.8761	32.0591	12.8328	6.04869	1.58307		51.4659	45.8883	35.5548	32.1489	21.223	34.5341		90.0975	73.3726	18.8847	2.99695	0.136843	-4.0405		47.1469	40.3617	28.9679	26.0481	16.0981	27.3064		90.0477	64.1358	8.48768	-3.31492	-5.45584	-8.67909		44.8564	37.3887	26.9063	23.661	16.251
O=N(=O)C1=CC=C(SCC2=CC=CO2)C2=C1N=CC=C2	ChemBrdg	6891885	KU0034480	D098	N10	41.5506		KU0034480		92.5619	89.7276	73.1419	55.3292	32.9023	15.1764		41.0665	35.6267	28.8687	27.3432	12.1841	0.890019		91.6594	77.8644	49.2841	36.0729	16.0357	4.14823		41.194	33.936	30.6062	29.9934	11.8452	-0.232019		89.7624	65.2989	26.1748	23.8373	6.60327	-3.31664		39.1646	30.3091	26.6048	28.9094	11.0897
ClC1=C(NC(=O)C[N]2C=CC3=C2C=C[NH][C]3=O)C=CC=C1	CNS	M052-0491	KU0205089	D469	D07	82.3544		KU0205089		78.354	86.4384	88.2896	79.9443	18.9507	11.0481		57.8471	48.2965	44.5135	38.6848	28.0514	17.6683		86.1065	91.2458	90.2431	71.2049	7.54832	3.18402		45.9422	33.7895	27.3005	26.2717	16.4176	12.5973		89.6716	93.0665	88.4548	56.5053	-2.38249	-2.94704		41.337	27.6681	19.7994	19.7758	10.7332
OC(=O)C1=CC(=C(N2CCN(CC2)C2=CC=CC(=C2)C(F)(F)F)C(=C1)N(=O)=O)N(=O)=O	ChemDiv		KU0076747	D219	L21	51.8357		KU0076747		98.3006	87.2694	54.2328	20.6042	24.3374	9.05668		-0.67243	4.74673	-0.757098	4.45765	-0.445898	1.91304		92.5623	81.5158	47.5478	12.0526	17.3572	2.38135		6.0511	1.7517	-2.61837	2.17528	-2.61548	0.310688		89.3704	74.4081	35.8091	7.5333	9.49203	-1.314		5.29627	-0.0596303	-4.32443	0.497798	-5.29378
CC1=CC=NC(NS(=O)(=O)C2=CC=C(C=C2)N2C=CC=C2)=N1	ChemBrdg	6924751	KU0034899	D099	J21	39.882		KU0034899		93.2113	90.805	72.9985	43.5691	25.8281	6.56671		41.759	38.8965	36.0208	30.7692	29.2936	20.4069		92.1996	80.4805	50.5873	23.2373	11.3898	1.28485		36.3806	33.6926	27.4925	22.0501	21.288	14.0537		89.3134	67.6388	29.9217	9.9045	1.68535	-4.51281		33.7167	29.4219	22.3709	17.3783	16.331
CCC1=C(NC(=O)C2=CC=C(C=C2)C3=C(NC(C)=O)C=CC=N3)C=CC=C1	CNS	L531-0274	KU0203112	D463	K15	25.8115		KU0203112		89.6121	83.2179	66.0159	40.7013	20.5956	16.2237		52.3033	50.0326	39.4125	26.4949	11.7391	1.60218		90.3611	72.954	44.8534	22.2992	6.52828	2.25535		53.9879	43.8482	31.2642	21.0664	6.54867	0.687876		89.009	58.4495	25.9288	9.63046	-1.7806	-4.96928		52.1049	39.6796	26.5966	15.9848	3.21802
O=C(NC1=C2CSCC2=NN1C1=CC=CC=C1)C1=CC=CO1	ChemDiv		KU0055213	D158	P05	50.1377		KU0055213		92.3383	90.9141	82.6519	66.5971	39.8975	28.0848		1.34228	-0.947547	-7.93542	-4.80541	-13.777	-9.24835		91.2919	82.7699	64.6698	43.2893	17.5159	10.2281		0.330469	-0.957447	-6.69991	-3.34114	-10.4125	-7.46301		88.3514	72.6518	46.0885	23.4061	1.99099	-1.23253		0.931677	-2.42562	-5.32421	-2.49953	-6.3891
CC1=CC(=NC(=N1)NC2=NC(=CS2)CC(=O)NC3=NC(=CS3)C4=CC=CO4)C	Life Diversity	F5949-0243	KU0180805	D391	H13	69.6308		KU0180805		83.354	86.2847	80.2022	59.5511	13.7887	-6.38096		60.2951	58.2821	52.1977	47.2041	31.7931	10.6102		86.9682	85.2413	69.8736	43.4607	3.54981	-8.50373		56.1227	51.5656	43.4401	38.812	24.5522	8.63499		88.1815	83.5937	60.6937	29.1586	-5.24012	-14.5806		52.2	47.0929	38.4413	34.2991	21.6243
O=C(CC1=CC=CS1)N2CCN(CC2)C3=NC(=CS3)CN4CCOCC4	BFL	P055-2166	KU0247915	D591	F16	36.7856		KU0247915		82.5482	83.3249	75.7286	46.047	14.1999	-2.33749		38.2213	45.1112	36.5675	50.6786	1.47287	-2.11082		85.5057	83.3259	67.6693	33.7744	6.43498	-6.2893		38.6183	38.8118	30.2057	42.5442	-0.397351	-3.21467		87.6028	80.5728	53.1664	19.3961	-2.23033	-9.93145		34.6804	36.615	26.3304	39.7396	-1.03093
OC1=CC=CN=C1\N=C\C1=CC(I)=CC(I)=C1O	ChemDiv		KU0073720	D211	E13	45.687		KU0073720		86.1265	88.0061	82.6757	54.1581	35.1256	24.1498		31.2724	29.4787	15.3635	12.2272	-3.48101	-5.05426		87.3428	85.8588	72.4882	35.5541	18.9546	12.6325		21.4162	22.4516	9.75397	8.42839	-4.80984	-3.08294		87.5745	82.0572	62.032	22.0989	7.69553	7.26908		16.81	16.7155	6.01385	4.40435	-7.23778
CC1=CC(=CC=C1)C2=NN=C3C=CC(=N[N]23)N[S](=O)(=O)C4=CC=C(C)C(=C4)C	Life Diversity	F3406-1292	KU0175174	D373	I21	49.5017		KU0175174		87.6455	83.8171	64.4117	58.8718	15.8571	17.5333		47.5746	24.8067	17.2539	14.1005	0.0157853	5.34801		86.8335	74.666	48.6788	42.202	6.67364	8.64487		37.6273	20.1735	11.9988	11.5071	-0.376051	4.8395		87.5255	67.3017	37.8584	32.359	3.29341	2.97998		35.3866	16.7756	10.106	9.32054	-3.06196
O=C(NCC1CCN(CC1)C2CCCC2)C(=O)NC3CCCC3	Life NPL	F3385-5895	KU0199596	D452	O17	24.2902		KU0199596		62.5585	52.3157	30.2117	11.8369	-3.72272	0.0129772		31.5691	26.193	11.4328	7.18391	-2.2927	-1.30841		71.081	64.9359	45.2225	23.1731	4.19684	3.73858		12.7434	12.1843	3.97764	3.01129	-5.19077	-1.45305		87.3658	81.7381	63.8149	39.3373	16.0151	10.6167		8.71685	8.45686	0.462963	0.225946	-6.76377
COC1=C(NC(=O)C[N]2C=CC3=C2C=C[NH][C]3=O)C=C(C)C=C1	CNS	M052-0599	KU0205161	D469	L11	72.8595		KU0205161		74.4719	82.3162	81.9832	59.9251	31.9729	1.7584		39.2019	34.7319	24.557	16.7358	4.1297	-1.5625		84.8173	84.7552	77.5716	46.9508	18.8368	-2.78602		22.8312	20.3266	13.4645	10.4668	0.426985	-0.294427		86.595	81.3984	67.1672	30.4146	6.84654	-5.41318		15.6971	13.6528	7.40221	5.68336	-2.94869
COCC(=O)NC1=C(N=C2C=C(C)C=C[N]12)C3=CC(=CC=C3)F	CNS	V007-6677	KU0219569	D510	D10	43.1901		KU0219569		83.5036	80.2368	55.8788	50.0286	30.033	6.78455		50.032	42.4968	39.679	36.4504	12.3924	4.76512		86.4562	74.869	42.2252	35.5455	18.1602	1.50177		45.7903	36.5805	30.7349	29.5866	9.53158	4.84821		86.4237	67.7953	30.1351	23.452	8.4449	-2.44537		44.5929	35.4282	28.503	28.0633	11.3623
COC1=C(OC)C=C(C=C1)C=C2OC3=C4CN(COC4=CC=C3C2=O)C5=CC=C6OCOC6=C5	Life NPL	F3385-5817	KU0199426	D452	E07	28.3325		KU0199426		69.0086	63.2111	49.962	30.1784	10.8011	6.7092		19.3813	17.7969	5.01114	8.18966	-0.0382117	4.07477		72.5355	69.2799	55.1818	37.0525	17.5134	9.88801		9.23842	10.6692	2.70909	6.35717	-1.90772	2.99284		86.1468	79.6981	61.4424	43.333	23.9693	14.753		7.09828	6.67047	0.308642	3.63397	-4.7486
CCCCCCCCCCCC1SCC(N1C(=O)C)C(=O)O	MayBridge	RH00689	KU0262353	D633	D22	89.6133		KU0262353		89.6133	35.0794	24.1814	15.2619	5.69858	3.48207		50.3776	28.6411	12.7066	7.99553	10.4341	6.62215		88.679	28.5438	20.4329	12.9803	5.51816	2.63238		42.7581	23.2553	6.16905	3.86681	3.77725	1.90171		86.0518	17.8626	11.4894	5.5577	-0.608255	-2.71493		39.2199	19.1344	2.72397	0.635804	0.477517
CC1=CC(\N=C\C2=CC(=CC(Br)=C2O)N(=O)=O)=C(O)C(C)=C1	ChemDiv		KU0046272	D133	E15	44.6719		KU0046272		90.16	60.3951	36.9804	12.3955	-1.22775	3.16859		-11.202	-3.21101	-9.11681	-5.2558	-7.79076	1.44686		85.7846	44.716	23.1885	2.68903	-11.6285	-6.62319		-14.7467	-3.36907	-11.6575	-6.12245	-10.5979	-0.128205		85.8895	35.3485	14.6468	-3.51062	-16.1751	-11.4225		-15.1736	-5.44981	-13.6602	-8.70256	-12.3359
OC(=O)C1=CC=CC(=C1)N1N=C(\C(=C\C2=CC=C(O2)C2=C(C=CC=C2)N(=O)=O)C1=O)C(F)(F)F	ChemDiv		KU0069927	D200	C12	54.9812		KU0069927		91.0692	91.4411	85.2952	67.0777	12.0969	26.1484		2.4976	-2.21304	-4.42118	-1.45495	-6.82012	-1.2598		89.0036	89.1977	83.4364	58.3032	4.61253	19.5679		3.58584	-0.253271	-2.9678	-0.0406835	-4.62428	-0.938584		85.8771	84.5547	77.5112	45.1585	1.45448	13.4923		3.97727	0.82597	-2.14244	-1.37554	-4.40671
CC1=CC(=CC(C)=C1)N1N=C2CSCC2=C1NC(=O)C1=CC=CO1	ChemDiv		KU0055926	D160	B09	57.894		KU0055926		87.3935	88.4046	82.6519	59.7607	29.0516	8.0326		-7.3119	-3.85787	-9.61869	-9.84772	-14.1007	-10.426		88.1488	86.0941	72.7845	43.5557	15.258	-0.929823		-6.32298	-3.59574	-8.49957	-6.95893	-10.7915	-9.02959		84.9587	79.5226	60.1388	27.2882	4.11127	-5.80318		-6.11413	-4.18799	-6.73132	-5.48769	-7.40599
COC1=C(Cl)C=C(NC(=O)C[N]2C=CC3=C2C=C[NH][C]3=O)C=C1	CNS	M052-0601	KU0205163	D469	N11	78.0646		KU0205163		74.6013	83.862	78.092	64.5653	41.0198	12.1098		24.1449	30.1577	25.9869	23.7855	15.5705	7.42188		83.0123	86.3942	69.5261	48.8726	26.4531	1.65835		10.8909	16.4423	12.3279	14.6117	8.94535	4.81598		84.9384	85.5137	56.2759	30.7094	12.6648	-4.32808		6.685	10.6524	5.77733	9.14363	4.93415
OC1=C(O)C=C(C=C1)C(=O)CSC1=NN=C(N1)C1=CC=NC=C1	ChemBrdg	6593203	KU0028632	D040	J17	89.5473		KU0028632		94.9385	93.0486	91.1846	88.031	82.0224	60.0938		33.4238	40.3294	54.795	64.6378	63.9265	17.1013		90.5693	86.229	84.6554	80.3522	70.0142	43.8309		24.7272	34.7613	47.3468	59.9576	59.5804	14.685		84.9374	78.119	76.8269	70.7438	56.5831	29.303		19.0951	27.3295	39.3713	51.9545	50.0726
O=C1C(OC2=C3CN(COC3=CC=C12)CC4=CC=C5OCOC5=C4)=CC6=CC=NC=C6	Life NPL	F3385-5786	KU0199357	D451	P22	31.9984		KU0199357		67.6881	58.0959	43.4481	20.9046	7.28814	-2.58246		46.2169	41.873	19.8218	14.6552	-0.305694	-1.1215		71.081	66.3839	57.2301	34.0534	17.1592	5.90485		29.0567	25.3998	8.5143	8.28105	-3.2165	-3.83865		84.7923	84.0502	75.9569	52.8401	33.6281	18.2		25.5303	22.2305	7.60179	7.21003	-1.6
O=C(CSC1=NC2=C(S1)C=CC=C2)NC1=NC=C(S1)N(=O)=O	ChemBrdg	5921402	KU0019667	D054	M17	67.4934		KU0019667		87.7336	89.1806	83.6526	61.6987	29.1635	10.9138		-8.19099	8.95072	6.14122	7.96217	-14.1418	5.05534		87.9131	86.0812	72.9689	42.9699	12.4734	0.418548		-6.49283	9.88453	4.72459	4.40103	-13.3187	1.70467		84.5661	80.0815	57.312	24.654	-0.120067	-6.30489		-5.76923	7.77202	3.26581	0.137985	-16.4874
ClC1=CC=CC(NC(=O)NC2=NN=C(S2)C2=CC=NC=C2)=C1	ChemBrdg	6075767	KU0022348	D059	H13	61.3481		KU0022348		86.8157	88.0392	75.3838	19.819	-6.2957	12.66		26.8245	12.5042	-1.97044	9.27395	-17.9921	7.50823		86.1912	84.2961	70.4338	12.9186	-8.67869	6.13871		24.9804	10.8314	-2.62733	7.32074	-13.0752	6.17942		84.4697	80.4807	60.8254	5.45395	-11.6465	0.331836		23.3059	7.62694	-3.10045	4.41553	-13.9188
COC1=CC=C(C=C1OC)C2=C[C](=O)C3=C(O2)C=CC(=C3)O	Life NPL	F1094-0196	KU0193655	D434	J06	26.8752		KU0193655		84.2826	62.4482	34.6118	18.1231	8.17367	-0.196733		38.7369	23.2022	6.94864	6.2483	0.0284252	1.14037		83.5295	60.6022	31.7706	17.1119	7.04906	2.41326		33.4917	19.8486	5.11493	4.91235	0.0424538	-0.677062		84.0263	58.5037	31.1115	16.442	6.57622	2.83188		30.6483	17.2902	3.20488	2.7893	-1.20881
COC1=C(NC(=O)C[N]2C=CC3=C2C=C[NH][C]3=O)C=C(C)C(=C1)Cl	CNS	M052-0598	KU0205159	D469	J11	43.1166		KU0205159		78.8716	82.7027	68.9678	50.6447	13.6047	1.49298		23.8431	26.183	21.9459	18.4834	-1.00948	0.901442		83.5925	81.936	62.017	37.9384	4.48819	-1.92368		11.6838	17.0823	11.3443	12.0578	-2.02818	0.168244		83.9917	76.46	50.4837	23.1917	-2.93423	-6.05438		6.60038	11.2163	6.9007	7.50048	-5.15038
Oc1ccc(NS(=O)(c2cc(Cl)cc(Cl)c2O)=O)c(OC(c3c(Cl)cccc3)=C4)c1C4=O	CMLD	KUC100066n	KU0104277	D299	O14	35.993		KU0104277		90.8547	73.9275	27.5333	7.43852	6.70821	-4.20426		-26.5538	-7.81499	-11.523	-8.286	-6.5061	-2.97209		87.9641	69.1951	20.1462	0.69179	2.03863	-8.28695		-4.96985	-3.83472	-8.36084	-5.96708	-5.93707	-3.91755		83.6554	55.1056	7.11514	-7.47655	-5.42291	-13.4888		-7.62474	-3.17488	-7.2393	-6.05205	-6.78835
COC1=CC=C(NC(=O)C[N]2C=CC3=C2C=C[NH][C]3=O)C=C1	CNS	M052-0486	KU0205087	D469	B07	52.5542		KU0205087		82.2361	89.1437	81.849	65.6259	32.1099	9.9864		37.1368	34.5828	31.6333	20.9445	4.81366	2.11608		85.204	87.1809	73.6159	50.5955	18.8368	1.39301		30.6903	24.2928	19.9592	14.1676	0.951327	-0.300946		83.4711	82.9961	60.6819	35.4263	7.54875	-3.68688		26.4438	18.5118	14.7095	9.59888	-2.09171
CC(C)NC(=O)C1=C2C=CC(=NC2=CC(=C1)NC(C)=O)C	CNS	M291-1134	KU0206312	D472	K17	31.524		KU0206312		85.3418	73.4276	47.6334	27.7087	7.57342	-0.0995322		59.7586	57.2871	51.4765	49.3187	38.085	29.2368		84.495	59.3171	30.2375	13.9494	-1.22405	-3.31669		52.7752	46.9433	39.388	35.1685	26.1529	19.327		83.4711	47.7981	18.5029	6.92804	-3.03455	-3.39095		50.9414	44.6436	35.1254	30.5819	22.1349
O=C1NCCC[N]2C=C(C=C12)[S](=O)(=O)NC3=CC=CC=C3	CNS	P896-0190	KU0214835	D496	F22	20.5433		KU0214835		90.7287	76.8886	40.9778	23.7327	6.35195	3.06205		62.7877	51.3283	43.0262	32.0851	10.8761	4.22535		88.5247	60.7318	23.2222	11.8703	-0.568552	-1.95883		55.2607	41.7326	32.704	24.2735	4.96438	2.51667		83.4683	41.6614	8.27749	2.25688	-5.59662	-6.96746		52.2766	36.3823	27.5869	19.4715	2.53879
OC(C#CC1=CC=CC=C1)C1=CC=CO1	ChemBrdg	5104162	KU0001071	D001	A21	70.3666		KU0001071		69.6909	79.5386	80.9257	77.3144	57.2957	31.3113		43.5809	48.1275	42.64	41.2251	30.3215	13.1137		80.7801	83.9315	80.4558	68.6484	42.0165	17.4442		50.0257	45.7123	36.6283	34.4887	23.4568	9.55959		83.0007	83.0192	73.4768	55.1933	25.3082	5.80899		49.8542	43.6978	33.7553	30.4852	18.8726
ClC1=CC=CC(=C1)NC(=O)C[N]2C=CC3=C2C=C[NH][C]3=O	CNS	M052-0492	KU0205091	D469	F07	78.5793		KU0205091		68.5193	80.7703	81.0439	62.4441	14.8384	1.22756		20.3555	23.0284	25.3652	20.6457	9.81952	3.39543		79.3379	82.985	74.6886	48.8063	4.6922	-3.11769		7.9291	13.838	14.1858	14.3186	4.86763	2.83912		82.7611	80.4785	62.9592	31.8886	-3.83707	-7.13948		3.42712	8.81998	8.32497	9.24029	0.76666
O=C(NC1=C2CSCC2=NN1C1=CC=C(OC2=CC=CC=C2)C=C1)C1=CC=CO1	ChemDiv		KU0055927	D160	D09	57.0829		KU0055927		86.5336	85.1313	76.7664	43.1911	29.5283	13.8958		19.5691	9.10321	-1.99244	26.3621	-11.8705	-6.13093		86.0743	80.3407	68.2983	30.4357	16.7633	4.68293		12.4256	4.31915	-3.25239	18.5997	-8.33891	-3.82942		82.6026	72.0227	54.9886	15.8435	5.71441	-2.92727		11.2384	3.05098	-2.54801	15.8429	-5.29547
OC1=C2N=C(\C=C\C3=CC4=C(OCO4)C=C3)C=CC2=CC=C1	ChemBrdg	6380388	KU0025984	D069	O21	45.1486		KU0025984		93.1389	89.9069	79.6836	38.8453	11.208	-0.218275		2.60417	-23.0047	-28.5905	2.70446	-25.8479	-21.2235		87.8493	83.7672	70.7764	24.6628	4.81369	-7.53387		0.704048	-13.8011	-17.3158	3.23668	-20.4557	-16.5872		82.4453	76.8882	59.792	13.0398	-1.02724	-11.2426		-4.71251	-10.7487	-9.26898	4.28515	-6.73844
ClC1=CC=C(NC(=O)C[N]2C=CC3=C2C=C[NH][C]3=O)C=C1	CNS	M052-0493	KU0205093	D469	H07	46.3769		KU0205093		79.648	82.0585	79.2996	24.792	22.3776	6.80137		19.5506	20.4416	18.3712	4.70972	-2.04956	-0.480769		82.9478	79.7069	73.6159	14.0157	11.3565	-0.464337		9.58489	14.2132	10.2951	3.76806	-3.0316	-0.105152		82.2877	73.0225	61.1275	3.9308	0.978077	-6.00506		5.05606	8.7797	5.07523	0.792577	-6.15294
CC1=NC2=C(C(C)=C1)C(O)=NC(SCC(=O)C1=CC(O)=C(O)C=C1)=N2	ChemBrdg	6588132	KU0028560	D083	P13	84.9057		KU0028560		98.1462	98.8856	96.9488	90.4679	84.19	66.1048		43.9058	58.5076	53.8793	45.7404	25.9969	-3.00674		90.6466	93.4235	90.5503	76.3822	64.0677	42.8406		54.1886	63.5177	56.1233	43.4488	23.1314	-2.1327		82.2791	86.2556	84.8942	62.9235	48.1017	28.0012		52.7945	60.65	52.8552	39.5262	19.2333
CC1=CC(=CC=C1)CC(=O)N2CCC3=C(C2)N=C4C=C([NH][N]4[C]3=O)C5=CC=CC=C5	BFL	S021-1061	KU0253005	D606	H04	49.2992		KU0253005		83.3645	86.0302	81.0209	67.8047	47.5203	15.2625		15.9667	15.3488	12.902	12.8309	7.17472	1.16746		84.8615	80.6357	69.048	49.8916	27.568	3.58616		8.8993	9.82004	7.36632	8.11222	3.10263	-2.4622		82.0449	72.7336	54.8121	32.0102	12.9789	-3.95407		6.49485	7.92312	5.08408	5.1302	1.26435
CCCCSC1=NC2=C(N=N1)C1=C(NC(O2)C2=CC=C(O2)N(=O)=O)C=CC=C1	ChemDiv	4896-1679	KU0065811	D188	L15	52.0603		KU0065811		83.2493	87.9065	79.0403	64.0477	28.8752	24.76		15.9459	6.14007	-3.82044	-4.79296	-10.0543	-10.8768		83.7363	80.4903	63.8014	47.3098	15.8932	16.1067		13.7726	5.84052	-3.43264	-2.36391	-5.97512	-5.66289		82.0141	73.3106	48.0622	30.0435	3.59015	8.19177		10.1597	3.3561	-4.85133	-3.62776	-6.38855
CC1=CC=C(CCNC(=O)C2=C3N=C(C)C(CC4=C(F)C=CC=C4)=C(O)N3N=C2)C=C1	ChemDiv		KU0097142	D277	B17	48.2101		KU0097142		88.0629	80.8586	32.4745	-18.6102	-17.1874	-13.7377		30.3465	30.8568	25.6261	23.7369	15.0633	11.1318		85.9002	78.277	36.3215	-11.7224	-5.81098	-9.39415		27.5259	28.2826	23.5794	22.6025	13.4452	11.7673		81.7781	70.309	23.0268	-12.5375	-8.37203	-10.2215		26.2146	29.1785	24.7715	22.6783	16.3615
OC(=O)c1ccc(cc1)c2nc3ccc(cc3[nH]2)c4ccc5[nH]c(nc5c4)c6ccc(cc6)C(=O)O	MayBridge	RJC00553	KU0263501	D637	P13	67.7005		KU0263501		67.7005	63.5867	72.8856	71.1755	47.5072	4.60532		38.1699	41.1273	35.5011	33.718	26.5313	6.95766		77.5146	66.9827	73.5196	67.3465	40.2973	3.72385		44.0435	40.2122	27.747	24.5089	14.5511	4.8655		81.7521	70.4852	73.7422	61.3297	30.2265	2.54449		47.1686	39.789	25.9895	20.7834	9.78166
CCCCOC(=O)CCCCCN1C(=S)SC(=CC2=CC=C(OC)C=C2)C1=O	Life NPL	F0207-0167	KU0192640	D431	C03	27.3768		KU0192640		85.0535	17.437	12.7699	11.988	1.70494	-1.1804		-2.1327	19.2683	2.5974	3.31523	-2.24849	-3.71622		84.541	23.7139	19.2951	19.2889	7.9015	3.6918		9.77514	17.7056	2.54403	2.73429	-2.06207	-1.79055		81.7032	28.3946	23.8231	23.7615	11.5498	6.46523		3.29823	14.6838	0.575968	-0.289967	-3.9484
BrC1=CC=C(C=C1)C1=CC=C(O1)\C=C\N(=O)=O	ChemBrdg	5324772	KU0007309	D021	D11	57.1575		KU0007309		73.881	80.1629	74.9493	48.5342	25.8836	11.7941		39.5534	42.0459	43.2395	30.8518	20.9946	8.18659		80.1627	79.0677	66.0417	35.3896	14.8546	4.73435		45.0355	37.354	36.557	24.499	15.2381	5.67968		81.6814	73.5889	51.8012	20.4945	3.82388	-3.11625		44.1176	34.1479	32.1146	21.1018	-68.835
BrC1=CC2=C(NC(=O)C(C3=NNC(C3)C3=CC=CO3)=C2C2=CC=CC=C2)C=C1	ChemDiv		KU0045540	D131	M07	43.4587		KU0045540		78.0702	80.4182	75.2705	58.5243	32.1153	38.7065		53.4928	43.2499	35.0169	28.1006	19.6996	-1.40449		82.7097	76.3337	57.4465	32.8734	9.89924	12.887		42.4235	36.5108	26.8581	22.2737	13.4073	0.0686656		81.6451	67.9853	40.539	16.3913	-2.03843	0.761503		38.727	33.2102	22.8206	18.7374	9.3578
COC1=CC(NC(=O)C2=CC=CC=C2)=C(OC)C=C1NC(=O)CC1=CC=CS1	ChemBrdg	6790185	KU0032113	D087	A03	41.9696		KU0032113		80.874	79.6269	61.3818	38.185	17.2801	6.12893		26.4543	34.6523	25.3772	16.8357	-3.83221	-16.1223		83.2869	79.1036	53.4832	29.583	9.44155	2.90009		37.7848	35.9149	26.6018	16.0458	-0.262261	-10.1632		81.431	73.4883	39.9313	19.4766	4.50349	0.543712		35.6263	34.8141	25.4946	15.5078	0.576113
ClC1=C(C=CC=C1)\N=C1\NC(=O)\C(S1)=C/C1=CC=C(O1)N(=O)=O	ChemDiv		KU0054524	D156	N09	44.0385		KU0054524		85.9961	80.0033	56.2802	42.7276	28.3365	7.56354		50.1966	44.3997	28.8602	25.0729	5.19919	8.42839		84.7542	70.6237	38.2807	26.4398	16.2843	2.85709		42.6561	36.3351	20.9677	19.5849	3.94182	5.70674		81.189	57.9424	23.638	15.4402	9.43782	-2.61913		38.8587	31.7605	16.3149	15.0724	1.09363
CCOC1=CC=CC2=C1OC(=C2)C(=O)NC3=NN=C(O3)C4=CC=NO4	Life Diversity	F2483-0178	KU0171325	D361	P20	79.0217		KU0171325		93.7028	91.7568	85.0301	66.1299	33.541	10.6274		41.1001	35.7306	21.8125	16.8267	-2.42852	-3.0298		87.3573	78.9695	63.6828	41.5074	15.4654	2.53116		27.1783	23.7278	12.8613	10.078	-4.21272	-4.3874		81.0763	65.9166	44.8371	24.8097	5.08152	-1.99016		22.3001	20.8348	11.7679	10.1724	1.55932
CN(C)C1C(C(SC(=C1c2ccccc2)c3ccccc3)c4ccccc4)N(=O)=O	MayBridge	NRB02732	KU0268387	D652	F19	77.5449		KU0268387		77.5449	64.8423	49.4618	45.0315	23.3831	4.04308		31.4023	26.2944	18.8251	18.3418	6.94245	4.6415		83.9893	68.5649	52.549	44.0197	22.5056	3.39758		29.3236	23.9149	16.0668	15.4288	5.44036	3.24195		80.8354	60.315	41.7834	32.8138	12.7714	1.70751		27.1485	21.6429	14.1493	12.2763	2.00243
CCCCCCCCCCCCCCCCCC(=O)CCN(C)C	MayBridge	BTB12892	KU0271928	D663	K20	46.1524		KU0271928		46.1524	29.808	22.8957	14.7164	8.00229	4.37603		48.0687	24.4643	16.4597	9.16205	3.09103	-2.77778		71.469	42.2957	24.954	15.0466	4.9355	3.04731		51.7409	21.9181	13.4715	7.28692	1.77699	-2.48723		80.1406	44.4373	23.1469	10.3787	0.0251926	2.10465		51.2575	19.0634	11.0524	4.33754	-1.37042
NS(=O)(=O)C1=CC=C(NC(=O)C2=CC=C(C=C2)N2C(=O)CCC2=O)C=C1	ChemBrdg	6295645	KU0025331	D069	C05	32.3265		KU0025331		86.1018	82.955	51.7902	35.7836	17.6449	3.92895		37.9092	31.2542	14.3621	-2.08537	-13.5309	-13.6364		83.6402	69.7509	33.4355	19.6888	7.06241	-2.37177		24.8428	20.1441	9.3618	-2.11283	-10.681	-13.7512		79.9389	52.8887	15.4098	6.65722	-1.0806	-7.41986		19.3687	16.7385	10.5816	-0.750395	-1.01675
CCN1C(=S)SC(=CC2=CC=CC(=C2O)OC)C1=O	Life NPL	F1604-0660	KU0194307	D436	F07	43.1737		KU0194307		44.8696	14.6723	2.66245	-2.04912	-7.62207	-5.55772		-3.97562	-0.0859845	-11.0813	-8.4507	-15.4732	-11.0512		61.7186	28.6027	13.9946	7.89166	-1.27867	-2.637		0.0650618	3.30299	-7.62215	-6.38208	-13.162	-9.07099		79.6969	51.4318	33.831	27.7441	11.9919	5.18287		-0.475719	2.16628	-8.37989	-7.62314	-13.3183
OC1=CC2=C(OC(=CC3=CC=CC=C3O)C2=O)C=C1	Life NPL	F3139-1701	KU0196475	D442	N22	16.8997		KU0196475		68.8562	41.0111	10.6699	3.3875	-7.44544	-5.1779		45.4509	44.4936	32.5136	19.9649	9.52551	5.97938		77.3146	57.9717	24.1034	10.1306	-1.61145	-1.78194		35.4129	34.9989	22.2993	13.6391	5.04359	4.41621		79.2388	72.3539	41.2058	21.7009	3.65754	3.03333		31.1249	30.5508	18.3045	9.33556	2.47284
COC1=CC(O)=C(C=C1)C1=NNC=C1OC1=CC=C(Cl)C=C1	ChemBrdg	6648723	KU0029837	D078	F24	53.9161		KU0029837		88.9574	82.54	64.1383	52.0762	22.8396	13.0965		18.8988	14.3192	5.41082	-3.74715	-19.136	-17.7717		85.1708	73.85	52.6198	39.7229	14.8627	6.83629		10.1584	7.43494	0.211168	-3.75365	-17.6384	-16.7064		78.7822	62.2191	36.8517	25.5956	3.61534	2.03084		7.69913	4.83434	-3.05862	-6.00122	-18.1378
COC1=CC=CC(=C1OC)C(=O)N2CCC3=C(C2)N=C4C=C([NH][N]4[C]3=O)C5=CC=CC=C5	BFL	S021-0936	KU0253260	D606	G20	45.025		KU0253260		81.0517	87.924	81.4387	66.5732	25.3067	-0.412499		1.37214	-3.52713	-12.3723	-5.22059	-6.4684	0.875593		83.8596	83.2551	66.5082	49.1753	12.4312	-2.90137		-6.27635	-7.53166	-13.0686	-5.56764	-8.30983	-0.907127		78.3926	73.2527	49.2911	32.0102	2.33782	-5.69968		-10.3093	-8.33497	-12.3244	-5.8492	-9.00603
CC1=CC=C(NC(=O)C[N]2C=CC3=C2C=C[NH][C]3=O)C=C1	CNS	M052-0604	KU0205165	D469	P11	42.659		KU0205165		76.4129	77.421	44.9499	56.0803	6.47682	1.49298		4.12475	8.86435	18.309	13.3886	2.32487	1.95312		81.014	72.6262	28.8966	42.047	-2.92412	-3.98003		-2.16884	4.45818	9.13661	8.03852	-0.533732	-0.042061		78.1225	61.0155	11.473	25.7467	-8.30111	-8.66849		-4.69642	0.98671	3.77131	3.55693	-3.47946
O=C(CC1=C[C](=O)[NH]C(=N1)SCC2=CC=CC=C2)NC3=CC4=C(OCO4)C=C3	Life Diversity	F5485-0038	KU0177371	D380	N18	35.4533		KU0177371		86.7652	83.7049	58.1636	32.2663	2.64284	-0.977264		30.614	15.916	8.80803	9.57951	2.49408	0.263525		82.3218	73.6983	43.05	17.8668	-3.62081	-4.83407		32.4491	14.8684	7.76689	8.62052	3.01831	1.60016		77.2818	61.8193	25.3173	5.28605	-9.02687	-11.1217		27.5136	12.9525	7.0341	7.25224	0.53134
CN(C)S(=O)(=O)Oc1ccc(cc1)c2noc(n2)c3ccc(Oc4cc(Cl)cc(Cl)c4)o3	MayBridge	SP00892	KU0263859	D638	F16	81.4369		KU0263859		81.4369	79.6706	66.3992	39.7031	17.153	3.81904		53.4942	49.1793	44.8948	39.3637	21.3049	4.46341		82.3525	71.2326	55.9318	26.2984	7.94157	1.99034		45.4777	41.8379	34.0259	31.25	12.8126	2.66667		76.7438	58.5688	44.3234	13.3092	1.37788	0.645253		42.7643	37.6164	29.5916	26.5882	8.44978
CCOC(=O)C1=C2N(C(=O)C1=O)C(C)(C)CC3=C2C=C(OC)C(=C3)OC	Life NPL	F1094-0198	KU0193659	D434	N06	49.5281		KU0193659		83.8971	76.2717	48.7622	24.2091	6.06757	0.5902		37.2316	34.3938	15.5198	5.74878	-11.3948	-7.00809		80.3053	72.221	44.3755	23.2588	7.31135	2.41326		34.743	32.3947	16.0261	6.9104	-7.15084	-4.03155		76.7403	67.3971	40.1403	23.6538	8.01304	2.93874		34.9509	32.7664	17.4933	7.74595	-2.30064
CC1(C)CC(=O)C2=C(C1)OC3=C(C2C4=CC=C(O)C=C4)C(=O)CC(C)(C)C3	Life NPL	F1217-0039	KU0194226	D435	E22	30.5657		KU0194226		84.2344	75.7382	40.5777	20.9207	6.61917	1.4755		24.4341	10.7481	-3.6342	-3.59299	-14.2902	-9.8832		80.6214	72.348	38.6225	20.1854	6.7212	3.43609		22.5548	11.8569	-0.499457	-1.39476	-8.24581	-7.07713		76.0012	67.9328	35.7891	19.133	5.24992	2.93874		23.222	13.7566	3.22396	0.735017	-4.13336
CC(C)C(=O)NC1=CC(=C2C=CC(=NC2=C1)C)C(=O)NCCC3=CC=CN=C3	CNS	M291-3163	KU0206096	D472	C04	22.4098		KU0206096		89.4827	75.2311	37.57	28.6368	10.1779	2.28924		51.7438	47.9495	44.7933	40.5806	24.0441	10.5168		83.2702	58.3993	20.9182	15.2748	3.26414	-0.265335		40.2985	37.0779	31.7814	30.9399	17.0794	7.02419		75.1879	41.4073	7.16599	5.40485	-3.23518	-4.52537		35.8367	31.8768	25.8576	24.9178	12.1879
ClC1=CC=C(C=C1)C(=O)CSC1=NN=C(N1)C1=CC=CO1	ChemBrdg	6620081	KU0029065	D114	N12	40.2545		KU0029065		73.082	82.8592	81.7468	71.7651	33.7865	25.2453		37.1884	41.2807	41.6775	41.5643	34.5431	27.6542		79.1006	75.799	65.2838	48.3315	16.5602	14.2802		48.7008	51.8574	47.3164	47.0529	32.1768	16.9681		74.7958	65.3498	47.4786	30.1123	8.15048	10.7111		51.9542	51.6031	46.4983	45.1737	30.4387
CC1=CC(=C(NC(=O)C2CCN(CC2)C(=O)C3=CC4=C([NH]3)SC=C4)C=C1)Br	BFL	L639-0075	KU0239759	D568	J12	66.8519		KU0239759		88.5258	87.1821	88.1543	67.8158	36.1955	11.3248		26.9674	33.3964	23.8386	18.1391	11.7962	6.31199		83.5339	77.1543	76.1974	48.146	21.8668	5.96319		19.9809	26.7152	17.372	13.9912	8.6195	4.06869		74.6073	63.3709	61.1117	30.2604	12.4136	5.21496		16.8721	19.2661	13.1637	8.69961	1.20026
O=C(N1CCCC1)C2=C[NH]C3=NC=CC=C23	CNS	P168-0055	KU0210346	D484	M05	28.3774		KU0210346		75.2483	59.3862	50.0486	30.6254	6.33974	5.20885		35.6853	30.8099	26.3866	19.9044	0.45582	-5.05963		77.404	47.3849	39.4898	21.9015	3.06013	5.77104		24.2883	22.5455	17.5017	14.5527	-3.85151	-2.32987		74.0045	33.3219	25.4337	12.4312	-1.27902	3.36628		20.4493	18.3438	13.5982	10.8042	-5.38429
OC(=O)CCS(=O)(=O)C1=CC=C(C=C1)C1=CC=C(C=C1)S(=O)(=O)CCC(O)=O	ChemBrdg	5230185	KU0003799	D006	L23	40.0804		KU0003799		87.3536	82.8671	75.2971	64.9587	45.6696	22.5031		47.4453	39.7166	22.7884	16.9861	10.8382	4.17094		79.0648	71.1176	59.5248	43.1445	20.8234	7.66303		34.174	23.8988	7.90646	2.4245	-1.38889	-5.89882		73.8924	64.8259	50.8957	30.5046	7.50213	-2.17676		26.6547	16.2031	3.04842	-0.747843	-5.21273
CC1=C(F)C=C(NC(=O)C[N]2C=CC3=C2C=C[NH][C]3=O)C=C1	CNS	M052-0578	KU0205151	D469	B11	27.3299		KU0205151		79.5186	70.0783	59.9779	32.4815	4.69484	0.431306		7.29979	17.3729	18.2699	13.6155	-2.67081	4.11125		79.6602	60.3661	47.267	21.1063	-1.63207	-2.98502		3.82463	11.383	11.6221	7.6605	-3.58407	-0.128977		73.7679	45.3289	31.5724	10.5149	-4.79007	-5.06792		8.50434	10.5231	9.92995	5.98683	-3.27836
CN(C)\C=C\C=C\C=C\C(=O)C1=CC=C(C)O1	ChemBrdg	5214954	KU0003328	D008	F04	47.7437		KU0003328		57.2941	68.0612	65.9561	71.8634	52.2247	21.8998		33.6287	37.1275	33.4355	17.3856	20.4142	12.7523		69.2174	72.0375	58.9151	62.1527	37.6511	11.0382		28.5313	26.9622	20.6603	11.0569	11.927	6.60436		73.043	68.8362	45.7545	46.7432	22.6897	1.48123		27.7159	23.4262	16.1695	6.88927	7.56238
CCCCC(=O)N1CCC2=C(C1)N=C3C=C([NH][N]3[C]2=O)C4=CC=CC=C4Cl	CNS	S021-1400	KU0215349	D498	H10	42.9738		KU0215349		82.2007	79.9976	65.8539	50.6318	24.2361	9.30624		37.0844	15.2119	16.7497	17.825	-1.87311	-1.26174		81.0911	71.0429	53.1884	36.7881	13.0098	2.3506		31.4952	12.4406	11.2834	12.8468	-5.32057	-2.81781		72.7607	57.5163	36.1098	22.1273	4.44731	-3.18267		25.6956	9.6814	7.75051	8.92112	-6.50816
O=N(=O)C1=CC=C(O1)\C=C\C1=NC2=C(C=CC=C2)C=C1	ChemBrdg	6988322	KU0036696	D103	I19	58.7303		KU0036696		40.0961	64.8126	76.4404	70.3482	49.9982	21.0135		26.0388	28.2016	34.9805	33.0963	28.9695	10.3624		64.7186	78.7593	78.6772	59.8691	34.694	13.3257		45.3898	40.863	37.0056	34.5948	21.1468	-9.15737		72.6505	82.0338	74.6169	46.0127	20.9702	4.40407		55.9927	45.7355	38.7326	32.1458	23.9724
O=C(NC1=CC2=C(C=C1)C1=C(C2)C=C(NC(=O)C2=CC=CO2)C=C1)C1=CC=CO1	ChemBrdg	7087399	KU0038977	D096	G24	26.589		KU0038977		91.1334	75.7214	37.8617	28.4085	5.78461	-0.583707		8.44875	-13.3889	-46.4238	-41.5569	-46.2963	-39.6733		80.3159	60.9972	25.9	17.4686	1.19893	-0.55065		10.6905	-9.00611	-34.6878	-30.9596	-34.1961	-29.0801		72.1517	47.3942	16.9681	10.649	0.0828863	-0.326227		10.4901	-6.09594	-28.7578	-25.6668	-27.7834
Cc1ccc(C)n1c2ccc(cc2)C(=O)NNC(=O)c3ccc4nccnc4c3	MayBridge	HTS11107	KU0266188	D645	O21	83.7947		KU0266188		83.7947	80.1476	46.3145	19.7971	8.12405	0.139417		43.75	36.8841	24.58	16.3708	3.50759	1.84109		79.5478	69.8424	31.5983	7.01861	-1.933	-3.84149		38.9776	30.5943	19.2472	12.7668	2.88522	1.28913		72.0846	57.2023	17.1559	0.299669	-7.03	-5.42384		34.1928	26.4434	14.5416	8.87596	-0.628691
FC(F)(F)c1cc(NN=C(C#N)C(=O)c2ccco2)cc(c1)C(F)(F)F	MayBridge	CD05270	KU0264276	D639	G22	81.2188		KU0264276		81.2188	90.9847	55.9301	33.1185	17.153	7.41344		6.17361	5.51254	5.24662	4.61634	1.96405	-0.78766		77.3906	86.2656	52.5694	41.225	15.4083	13.8039		-0.231321	2.46105	-1.10803	2.65625	-2.85782	-4		71.4519	81.9249	41.4937	37.6364	8.8259	13.2581		-2.13926	-0.57935	-2.28272	0.345038	-5.98253
ClC1=CC=CC(NC2=NC(=O)\C(S2)=C\C2=CC=CO2)=C1Cl	ChemDiv	609912 CB	KU0062798	D180	A11	73.9166		KU0062798		49.9988	64.4851	70.1447	71.7156	50.3585	26.4621		5.93923	17.0361	20.6399	25.6418	21.0317	24.184		68.4026	72.5757	68.803	64.2373	38.7366	14.8677		8.19523	16.7902	17.4984	22.1831	17.6046	19.0515		71.4479	70.3618	60.3634	52.4106	24.8255	3.98958		6.06554	12.5916	13.8873	17.9954	13.3422
CC(NC(=O)CC1=C[C](=O)[NH]C(=N1)SCC2=CC=CC(=C2)Cl)C3=CC=CC=C3	Life Diversity	F5485-0543	KU0177399	D380	J20	46.0974		KU0177399		85.5547	64.8608	48.0532	11.4347	0	-1.6671		42.9104	33.8992	14.7514	16.6298	1.01026	0.620059		80.0323	38.5858	26.5805	1.92304	-6.46065	-5.25749		46.0208	30.9234	12.9785	14.4232	2.49381	2.61489		71.4283	18.891	10.3203	-3.79074	-10.8936	-10.8024		44.458	27.7415	11.7265	11.6793	0.459294
FC1=CC(=C(F)C=C1)NC(=O)C[N]2C=CC3=C2C=C[NH][C]3=O	CNS	M052-0577	KU0205133	D469	P09	40.4283		KU0205133		76.1541	77.421	62.1247	49.4515	13.4677	-0.630371		9.85915	7.69716	12.7137	7.07938	-2.50841	0.721154		77.7263	71.4461	52.2284	35.5527	4.14818	-3.25036		0.489739	2.49393	3.71585	1.33975	-4.67549	-0.168244		71.3539	57.1907	34.5428	18.2291	-3.83707	-7.97797		-2.70785	-1.24849	-0.521565	-3.13165	-7.2931
CC1=CC(=C(C=C1)[N]2N=NC(=C2C3=CC=CC=N3)C(O)=O)F	CNS	T640-0426	KU0218212	D506	G13	25.1194		KU0218212		49.8653	63.8546	54.7705	36.76	13.3823	7.86527		47.1867	42.6333	37.6729	35.9919	27.3641	13.6986		66.8702	61.51	37.4412	17.5602	1.17055	0.0652944		40.8399	32.6805	25.2084	25.5563	18.3824	8.1254		71.3072	53.298	21.3721	5.34783	-7.14568	-5.44371		38.1535	29.5851	20.1371	20.2026	12.9283
ClC(Cl)C(NC(=O)C1=CC=CC=C1)S(=O)(=O)C1=CC=CC=C1	ChemDiv	0318-0170	KU0045239	D130	C21	41.2113		KU0045239		80.3513	77.5747	67.0388	48.7805	25.395	21.4346		39.8993	14.9212	16.8463	17.057	8.60774	-1.81024		76.3715	71.3995	58.936	39.9321	16.8163	13.64		33.1023	13.1129	11.1368	13.5099	3.37403	0.297551		71.27	64.7265	48.9159	29.3225	7.80957	5.30471		32.1903	10.899	7.96312	10.1528	0.713558
COC1=NC=C(C=C1)C(=O)N2CCC3=C(C2)N=C4C=C([NH][N]4[C]3=O)C5=CC=CC=C5Cl	BFL	S021-1380	KU0253191	D606	B16	36.0325		KU0253191		87.0379	90.6293	85.0597	48.3733	19.9641	0.687498		15.0542	15.3168	9.70241	12.0977	3.79845	0.942329		82.0704	82.1224	74.2729	33.4163	10.6031	-2.82929		13.1382	11.2806	5.92358	6.81416	1.10375	-1.726		70.9821	70.1897	59.9084	20.0295	3.46642	-5.3294		8.78351	11.8847	4.74777	5.24679	0.0583544
CC(=O)C1=C(C)N=C2SC(\C(N)=N\C#N)=C(N)C2=C1	ChemBrdg	5728406	KU0015866	D048	J03	33.1841		KU0015866		81.2768	64.9344	44.0355	31.7983	12.7693	6.51484		19.0384	16.1528	11.8056	9.56004	0.104058	-0.474094		75.8739	35.058	14.7865	8.50552	-1.63143	-0.695728		14.3105	12.7175	8.25211	7.55037	4.53864	6.84189		70.7811	18.0593	3.3611	0.782042	-5.47745	-1.62866		10.9337	6.07321	2.297	0.937375	-4.02573
CC(C)NC(=O)C1=CC(=NC2=C1C=CC=C2C)N(C)C	CNS	Z603-9594	KU0226501	D530	O03	22.0681		KU0226501		75.9231	72.1055	57.6029	30.9701	4.25519	6.18414		40.2689	40.5811	35.0562	26.9674	1.65232	-12.4028		75.4674	67.2168	44.2849	20.6995	0.702329	2.22001		25.6022	27.6861	22.247	15.486	-6.36215	-18.4187		69.9021	56.4011	29.3384	11.775	-0.799517	2.5191		21.1926	22.5076	17.314	11.8186	-7.97024
COC1=CC=C(C=C1)C2=CC3=NC4=C(CCN(C4)C(=O)CCC5=CC=CC=C5)[C](=O)[N]3[NH]2	BFL	S021-1582	KU0253269	D606	P20	52.0747		KU0253269		78.0586	81.7017	81.2994	64.3837	30.0868	3.02499		-23.2848	-15.8915	-9.08059	-4.22794	-3.94052	-2.04305		78.1342	72.3526	69.4834	49.3902	18.1349	-3.33387		-19.6253	-12.6194	-9.60728	-5.50239	-4.81666	-4.55724		69.7117	58.0415	54.7059	34.4908	7.49714	-6.70472		-18.1649	-10.4334	-10.0099	-6.76253	-6.28282
Cl.NC(CO)C(=O)NNCC1=CC=C(O)C(O)=C1O	LOPAC	B7283	KU0260493	D628	P05	84.2235	Benserazide hydrochloride	KU0260493		40.9646	36.4325	26.1922	15.4444	2.01513	2.4672		20.0509	11.1337	8.22742	7.75219	5.85124	3.68919		63.3107	57.8018	46.4998	31.8192	-0.704957	-5.48338		25.9184	15.6479	10.1844	5.53035	2.39078	2.01027		68.6937	66.1218	57.9843	43.7705	12.5243	-3.27772		26.9445	14.8584	8.96772	4.48654	-0.361882
[Na+].[Na+].[Na+].CC1=C(O)C(C=O)=C(COP([O-])([O-])=O)C(\N=N\C2=CC=C(C=C2)C([O-])=O)=N1	LOPAC	M7684	KU0261395	D630	F22	94.4466	MRS 2159	KU0261395		88.013	87.7541	83.4638	82.6072	75.1682	68.7077		9.11733	13.8071	17.9933	21.2131	10.6446	12.0144		75.4152	68.7531	58.7781	54.4878	43.9893	38.1069		12.531	11.4938	9.09091	8.77079	-0.804173	3.44311		68.3493	59.2191	47.0791	42.4654	31.3621	26.3863		11.1615	7.57878	3.78637	3.98804	-5.62927
O=C1CCCC2=C1C(C3=NC=CC=C3)C4=C(CCCC4=O)O2	Life NPL	F1217-0040	KU0194228	D435	G22	10.8521		KU0194228		77.9707	62.1087	43.7332	33.5344	9.9789	1.27877		30.7603	18.6873	12.0048	4.22535	-13.1382	-10.003		74.3626	56.4118	43.923	28.061	9.93426	2.66897		29.8851	17.87	10.6406	2.66272	-5.85475	-6.77038		68.1872	53.3605	44.3828	29.7893	16.0813	5.61032		23.3595	13.511	8.87066	4.46664	-2.82706
COC1=CC=C(CNC(=O)C[N]2N=C3CSCC3=C2NC(=O)CC4=CC=CS4)C=C1	Life Diversity	F5486-0836	KU0177470	D381	A05	41.9918		KU0177470		82.9138	74.6193	61.7989	43.1349	13.7887	7.18577		40.7225	27.6471	17.7149	23.8065	10.2447	4.80546		77.3387	59.3907	39.7839	21.9926	0.0709962	-3.21095		33.4147	23.7734	14.4127	19.2047	8.15438	5.20051		66.9877	40.1483	18.5765	5.39099	-8.12018	-10.7492		33.6173	21.4286	12.5456	16.3264	5.37644
O=C1NC2=CC=C(C=C2C(C2=CC=CC=C2)=C1SC1=NC2=C(O1)C=CC=C2)N(=O)=O	ChemDiv		KU0067471	D193	C14	28.316		KU0067471		85.2168	71.988	44.3997	23.2925	11.3784	11.1433		9.47507	9.27406	4.61636	0.0978155	-6.72554	-2.67738		77.507	58.6016	30.6503	13.3902	5.97879	8.41199		9.43147	9.13793	3.64853	1.0193	-4.42026	-3.79747		66.9195	44.0566	19.4729	8.36314	3.74292	7.34132		7.42515	8.33171	3.05164	0.177445	-4.97783
O=C1N(Oc2ccc(N(=O)=O)c(c2)N(=O)=O)C(=O)c3ccccc13	MayBridge	XBX00332	KU0275243	D674	N07	72.2964		KU0275243		72.2964	53.6709	24.992	14.545	12.8299	7.11991		9.16965	-8.29838	-12.0037	-6.87593	-10.8861	-10.2946		69.1434	49.4397	22.9091	13.1271	9.73847	2.27828		8.11744	1.9153	-3.67951	0.654837	-6.66667	-5.29744		66.4384	43.6341	17.0641	7.29091	3.77864	-1.45309		9.51814	4.77809	-1.00914	0.472858	-2.7751
CCC(C)NC(=O)C1=C2C=CC(=NC2=CC(=C1)NC(C)=O)C	CNS	M291-1149	KU0206314	D472	M17	23.7307		KU0206314		89.0945	74.587	37.1675	27.7087	11.6857	2.02382		55.5302	52.0383	48.5475	43.8303	29.5067	13.8103		77.404	54.0066	20.1807	15.6061	3.67216	-1.65835		42.4599	37.8169	31.6516	32.0364	19.0425	8.53971		66.384	37.6309	9.24524	7.7142	-1.47965	-4.72266		38.2119	32.1655	25.1681	25.9021	14.1237
CC1=C(C=CC=C1)C(=O)N2CCC3=C(C2)N=C4C=C([NH][N]4[C]3=O)C5=CC=CC=C5	CNS	S021-1064	KU0215325	D498	P08	46.9853		KU0215325		67.5135	80.8347	74.5975	45.445	10.1754	6.18414		-29.0921	-27.0262	-20.6855	-8.06219	-8.30378	-3.2935		71.589	74.5448	59.5671	31.8176	3.44476	1.82824		-22.5427	-15.713	-16.0158	-4.95868	-10.013	-3.77479		65.5415	64.8377	43.9765	20.9007	-3.24804	-1.51146		-23.4191	-14.2914	-15.3598	-5.8835	-11.0359
CC(C)(C)OC(=O)COC1=CC=C2C=C([C](=O)OC2=C1)C3=CC=CC=C3	Life NPL	F1864-0071	KU0195009	D438	D11	43.6756		KU0195009		23.4286	16.7579	8.33248	3.98781	-5.66641	-2.0657		18.6303	13.6715	11.1409	10.4053	-0.342466	5.51063		41.1721	30.9519	22.5271	16.0875	3.44256	2.02969		11.8196	10.9888	8.96851	8.96027	1.69832	5.3681		64.7026	50.3603	41.9896	30.2199	14.8656	5.71719		7.98811	7.57221	5.84597	5.70758	-0.0409165
COC1=CC(=CC=C1)OC2=C(OC3=CC(=CC=C3[C]2=O)OC(=O)N(C)C)C(F)(F)F	Life NPL	F3385-2079	KU0198098	D448	E04	61.3854		KU0198098		57.2765	51.7019	35.5271	26.9326	12.9509	6.55348		21.3226	18.1584	8.86076	8.92794	0.428113	5.7732		63.3235	58.6612	41.7615	34.8904	19.0717	11.9844		18.3573	13.1141	5.77974	7.33945	0.726443	5.82779		64.6101	65.9617	44.974	43.333	28.9407	22.4742		14.952	11.6979	4.99905	6.05048	2.3979
Clc1ccc(cc1)C(=O)NNC(=O)C(=O)NNC(=O)c2ccc(Cl)cc2	MayBridge	JP00163	KU0263120	D636	C10	75.0048		KU0263120		75.0048	64.1413	61.5061	53.2072	29.8674	0.112325		-11.9085	-3.1279	8.16839	9.51341	-0.965379	-16.3439		69.6376	57.5316	54.9619	48.8169	28.7698	-1.79772		-9.09091	-1.85143	4.10896	7.56696	-4.78685	-13.1462		64.4119	53.135	50.6657	45.9729	25.5591	-4.90636		-9.41545	-0.317902	4.85903	6.18925	-3.42143
Cc1cccc(c1)c2noc(n2)C(=O)NNC(=O)C(Cl)(Cl)Cl	MayBridge	SPB00514	KU0266208	D646	C03	74.0124		KU0266208		74.0124	47.3506	23.1394	14.6387	9.39564	9.20149		7.87879	8.39695	3.22249	2.95858	-2.3946	1.00129		66.9528	39.8547	14.9894	4.63365	-0.48325	-1.58782		4.90644	4.82729	0.320787	1.59585	-1.00355	1.55515		64.1117	34.7216	8.81182	-0.499449	-5.2438	-5.77539		3.00798	2.25173	-3.27039	-1.10715	-3.98171
C[N]1N=C(C2=NN=C(O2)C3=C(F)C=CC=C3)C4=C1CCN(C4)C(=O)C5=C(Cl)C=CC=C5	BFL	L854-0456	KU0241474	D573	M09	48.3936		KU0241474		63.2291	59.3825	57.6233	52.2049	43.5837	32.8624		30.7158	1.21695	1.05993	3.0632	-0.852713	-0.603091		64.8941	58.9724	54.2443	46.2384	35.3924	23.3371		27.5644	-0.924642	-2.2383	-1.92478	-3.88521	-2.56742		63.9951	57.5742	50.1405	40.6131	27.7045	16.9403		21.8969	0.921749	-2.59149	-2.33191	-4.20152
COC1=CC=C(\C=C\C2=CC(C(O)=O)=C3C=CC=CC3=N2)C=C1	ChemBrdg	7029137	KU0038190	D106	D10	60.9795		KU0038190		72.4327	71.2771	65.8277	61.7052	53.3879	43.4862		5.54017	-6.06267	-3.90117	0.581771	5.18471	1.08074		67.8921	68.5014	60.94	55.1819	44.8099	35.7188		3.64627	2.36398	2.43644	5.82719	-0.803506	-11.7738		63.471	63.6204	54.1695	46.8104	35.945	28.4361		6.19946	3.93893	3.3008	4.49531	-1.2832
CC1=CC2=C(S1)C(=C([NH]2)C(=O)NC3=CC=C(F)C=C3)CN4CCOCC4	CNS	M372-0712	KU0206468	D473	G05	24.4077		KU0206468		76.8011	69.9494	44.6815	25.0572	6.20267	-2.4883		40.6852	38.1099	34.4714	21.452	9.21502	1.71073		73.0205	56.5635	29.567	13.5518	0.95204	-5.04137		27.0179	27.4388	20.2889	13.8719	3.33622	0.0853971		63.0707	39.4222	14.1958	4.22561	-4.0377	-7.92865		22.3923	21.1797	15.4607	9.24517	0.5371
CC(=O)Nc1cc(nn(c2ccc(Cl)cc2)c1=O)C(=O)c3cccs3	MayBridge	HTS08477	KU0267905	D651	D09	68.442		KU0267905		68.442	60.7427	30.1491	23.8402	9.67822	-1.11533		21.8297	20.7445	21.6077	8.96785	-1.51079	-2.1822		70.7976	45.4354	14.4381	7.90446	-2.96853	-1.38294		12.69	13.4043	12.7493	6.19281	-1.80602	-0.652742		62.799	28.3479	2.64228	-1.24862	-7.94863	-1.95861		8.59406	8.98422	8.20503	2.50144	-4.34871
CC1=CC=C(C=C1C)N2CCC(NC(=O)CC3=CC=CS3)C2=O	CNS	P314-0956	KU0211396	D487	G05	30.0348		KU0211396		44.3208	44.443	41.5954	22.9359	5.10606	-4.08082		29.7097	29.7521	23.1597	19.8361	6.06592	-2.9635		61.4172	53.5477	42.7079	19.3171	4.8282	-2.12268		21.6253	24.1448	17.1422	15.0423	0.904872	-3.78316		62.3607	47.6529	30.1368	11.4485	1.4295	-1.07277		19.4508	21.2189	13.7416	12.5508	-0.358953
OC1=NC(=NC(C2=CC=C3OCOC3=C2)=C1C#N)N1CCCCC1	ChemDiv	F0918-6180	KU0083146	D237	J16	48.7434		KU0083146		78.8965	66.277	55.5357	53.7038	26.6749	13.1271		27.8578	2.23001	-4.88959	-0.208024	-6.15339	-1.68116		71.163	57.8585	45.0693	42.1383	16.8272	5.9065		25.8853	-0.394132	-6.69867	-0.857561	-7.27695	-2.1541		62.3261	46.9072	34.0367	30.2008	6.18802	-1.14802		26.2784	-2.72312	-8.62894	-3.46544	-9.96704
C[N]1N=C(C2=C1CCN(C2)C(=O)CC3=CC=CS3)C4=NC(=NO4)C5=CC=CC=C5	BFL	L851-0071	KU0240968	D571	C22	38.1882		KU0240968		64.9978	65.199	48.4315	34.9629	10.1227	9.89997		32.9718	34.5363	24.4191	20.0465	6.16279	2.07312		66.8265	58.406	36.5378	21.1672	2.41312	-0.450523		37.26	26.1211	16.9116	12.6549	0.684327	-0.862999		62.1954	45.426	21.102	8.73485	-3.68139	-6.22865		33.1134	24.4166	13.6301	9.38593	-0.486287
COC1=C(OC)C=C(C=C1)C2CC(NC3=NC(=N[N]23)N)C4=CC=C(Cl)C=C4Cl	BFL	6321-0499	KU0227213	D532	H20	49.9097		KU0227213		70.9196	62.6174	56.1188	49.7014	39.4128	34.5492		11.7028	8.65248	1.67371	3.63691	0.397797	8.55125		66.9685	58.2156	50.833	42.6216	32.3743	27.6989		8.86036	7.62864	0.0404	1.7673	0.63335	7.92272		61.7901	52.044	43.0316	34.9299	25.0539	21.6581		8.4722	6.16194	-1.29894	0.362159	-0.435866
O=C1CSC2=NC3=C(CCc4ccccc34)C(N12)c5cccs5	MayBridge	HTS12434	KU0266706	D647	E14	63.2791		KU0266706		63.2791	67.0288	53.1812	41.1279	24.0896	4.04308		22.8817	23.9437	17.5613	14.9012	9.28427	10.0127		67.4831	60.0258	35.5266	22.0098	10.7696	-1.65611		18.0959	19.0347	13.8668	14.1389	10.6029	9.95126		61.292	46.5795	18.673	9.04002	-0.242414	-6.42826		16.7896	15.3496	9.8688	10.7499	7.71297
COC1=C(CC(=O)N2CCC3=C(C2)N=C4C=C([NH][N]4[C]3=O)C5=CC=CC=C5Cl)C=CC=C1	BFL	S021-1300	KU0253127	D606	B12	46.1907		KU0253127		73.9771	79.6727	64.8654	39.7523	17.4335	7.56248		-2.95011	-18.5061	-14.1459	-5.62233	-4.14729	-1.16849		70.6195	68.3173	39.8033	20.3793	2.19374	-3.40596		-6.97892	-18.3079	-13.4298	-6.12832	-5.84989	-2.28695		59.0194	52.227	19.5094	7.8904	-5.66988	-8.92641		-11.4021	-12.9241	-12.3838	-5.20793	-5.99105
CC1=NC(=C2CCC(=O)N(CC3CCCCC3)C2=N1)C	CNS	T817-0167	KU0218606	D507	A16	50.0835		KU0218606		55.4322	54.7667	48.9825	47.3749	39.9001	34.0428		-2.36573	-2.98283	-3.75827	-2.76418	-3.98936	-4.60507		56.5278	54.1171	47.74	42.478	31.9392	24.6813		-5.30688	-3.67518	-8.02984	-4.95868	-8.391	-6.82448		57.3534	53.1041	43.6778	35.963	24.5851	16.0854		-8.47386	-5.65244	-9.97783	-7.01344	-10.3586
O=C(N1CCC2=C(C1)N=C3C=C([NH][N]3[C]2=O)C4=CC=CC=C4)C5=CC=CC=C5	CNS	S021-1039	KU0215323	D498	N08	51.0615		KU0215323		78.4105	86.2157	76.4447	54.0092	15.849	12.9086		-0.639386	0.964146	0.150331	-6.44976	-4.49173	-1.60303		72.6232	75.6472	61.0288	37.2459	3.57853	4.89708		-5.58376	-0.0660211	-3.40061	-7.7135	-7.50433	-4.00938		57.0627	59.6497	42.2339	22.4217	-2.04876	0.552973		-9.23272	-1.0022	-6.06733	-9.44867	-10.6574
[Na+].CC(=O)OCC1=C(N2[C@H](SC1)[C@H](NC(=O)CC1=CC=CS1)C2=O)C([O-])=O	LOPAC	C4520	KU0260650	D628	M15	61.8735	Cephalothin sodium	KU0260650		83.4409	72.9017	52.9189	38.6298	24.2196	15.9246		43.1529	49.9492	32.107	24.8784	17.9504	11.7205		67.9349	36.8577	14.2955	6.86296	-0.281983	-0.640016		41.199	42.1653	22.6844	17.9088	11.8887	9.19589		56.6871	18.2499	-0.126217	-4.86897	-9.54723	-8.64356		33.8147	38.0136	16.8593	13.1805	7.49899
CCCC1=CC=C(OC2=COC3=C(C=CC(=C3)OC)[C]2=O)C=C1	Life NPL	F0706-0202	KU0193249	D432	D21	72.7306		KU0193249		56.0479	28.2048	12.8685	11.6444	6.71946	7.91852		-14.455	4.02439	-2.71821	7.43069	-0.518882	1.7455		54.3218	28.8567	14.1885	17.4321	11.6391	14.2398		-10.3998	4.61039	-2.8267	6.28261	-0.722789	0.728711		56.5719	35.4665	21.3211	25.9143	19.9497	21.2124		-9.22949	4.72332	-2.06554	5.14208	-1.75919
O=C(CCC1=CSC(=N1)NC(=O)NC2=CC=CC=C2)NC3=NC4=C(S3)C=CC=C4	Life Diversity	F5331-0043	KU0177354	D380	M17	40.2248		KU0177354		82.5837	79.3304	76.9078	43.0217	8.50306	5.57615		35.4647	17.0084	14.0599	13.5789	7.75059	0.0775074		69.3927	63.1922	59.1025	25.6988	-0.283985	-1.37612		32.2475	16.9924	12.7058	12.106	6.65017	1.61967		55.8861	45.9927	39.4261	11.7395	-6.20014	-6.86459		30.1254	15.4247	11.4415	9.97184	3.94452
NC1=CC(OC2=CC=C(O)C(N)=C2)=CC=C1O	ChemBrdg	6911175	KU0034728	D095	E08	64.6967		KU0034728		87.2374	80.3003	70.5604	55.4709	31.2811	19.846		21.8837	15.6951	6.88742	12.6946	9.79689	10.6184		68.9049	59.758	48.9946	34.847	16.785	8.18633		19.0676	14.4419	7.7965	12.3114	9.3179	10.2077		55.3391	46.6312	34.6321	22.2951	7.10059	2.33796		18.4293	14.6568	8.15439	11.1726	9.97481
CC=CC(OC(=O)c1ccccc1C(=O)O)C#C	MayBridge	SB01654	KU0273857	D669	D21	83.6168		KU0273857		83.6168	73.1045	51.5021	32.6686	15.4135	8.85647		28.2741	28.2089	21.3205	22.4398	11.31	9.3785		70.5531	54.6934	30.9577	16.9852	4.14509	1.5571		16.7862	17.6446	11.2187	15.1139	5.82164	5.99878		55.2706	36.8949	14.9685	5.1086	-3.15096	-3.73828		12.4594	13.4652	6.44663	10.4202	2.07936
CC(C)CC(N1C(=O)C2C3C=CC(C2C1=O)C4C3C(=O)N(C(CC(C)C)C(O)=O)C4=O)C(O)=O	Life NPL	F0840-0166	KU0193449	D433	L13	27.7589		KU0193449		61.0106	38.6815	21.694	13.4113	0.752178	0		52.1619	21.6809	7.86611	8.77709	4.49127	3.27824		61.6554	43.0787	26.7933	18.2004	4.36058	5.48177		40.8979	15.5336	3.87806	2.61866	1.3204	0.367272		55.1992	41.2526	29.0446	22.2545	8.78671	11.5947		34.0378	11.2312	0.26892	-0.604344	-1.90876
Cc1ccsc1Cn2c(C)ccc2C	MayBridge	HTS04300	KU0272828	D666	O16	76.6416		KU0272828		76.6416	56.0716	37.488	19.8551	5.43143	0.173656		-6.45969	20.7391	13.0915	9.00446	-2.67539	-4.49275		69.1434	39.127	21.1278	8.02667	-2.71345	-5.45803		-12.9684	14.2763	8.48789	6.94415	-3.03733	-3.33471		54.6421	21.8537	6.38656	-1.93432	-7.92133	-10.1468		-25.7177	10.2962	4.20486	3.71434	-4.55691
CN(C)C=CC(=O)c1ccccn1	MayBridge	SEW04035	KU0263906	D638	E19	79.1475		KU0263906		79.1475	69.0219	50.9232	34.5693	16.5803	5.27927		25.2585	30.7216	30.3173	29.2265	17.976	3.70857		65.606	52.2034	33.6237	20.4436	6.50063	1.73352		15.059	21.0657	16.2512	19.2188	7.26363	0.818713		54.1589	39.455	21.4909	10.9691	-0.508948	-0.42611		13.7584	17.4219	11.7487	14.4916	2.62009
FC(F)(Sc1ccccc1)C(=O)NNC(=O)c2ccsc2	MayBridge	RDR03624	KU0268951	D654	J14	81.7014		KU0268951		81.7014	67.1681	47.6682	35.002	22.6096	18.9007		25.484	45.1	35.844	34.2704	17.0817	7.68752		64.9924	44.8257	25.6835	13.2706	4.13244	-2.05362		13.415	35.1363	27.5651	25.2999	12.5742	4.85822		53.4351	32.4259	13.4425	2.01637	-6.4745	-9.70132		13.5871	30.2079	22.2729	20.0154	7.35494
O=C(NC1=NC=C(S1)N(=O)=O)C1=CC=C2C(=O)N(N3C(=O)C4=C(C=CC=C4)C3=O)C(=O)C2=C1	ChemBrdg	6428025	KU0026378	D039	A20	39.7343		KU0026378		81.7904	69.5136	47.1491	26.4428	18.061	7.75041		31.5238	26.6994	19.2791	10.9494	0.138744	-4.77481		63.8905	49.9666	31.377	17.1111	10.2523	0.865418		27.4306	25.0558	17.5439	12.1951	7.85699	3.71297		53.133	40.1737	24.5599	13.1954	6.20088	-2.09032		25.5972	21.4863	14.6977	8.83838	5.57288
OC(=O)CC1SC(=NC1=O)c2ccc3OCOc3c2	MayBridge	HTS04926	KU0270963	D660	F20	73.2432		KU0270963		73.2432	59.8933	37.0336	24.5481	10.6697	9.09345		38.6576	41.8462	35.5689	30.7122	19.0873	19.7187		58.9692	43.3337	18.6533	10.3106	2.25862	0.861197		32.6694	34.8963	28.5949	25.7495	16.7088	17.4815		52.4762	35.5256	9.6301	2.36274	-4.00563	-4.62027		30.2006	30.7795	23.7977	22.705	14.6009
CCOC1=C(C=CC=C1)C2=NC(=NO2)C3=C[NH][C](=O)C=C3	CNS	P029-0117	KU0209172	D480	G20	20.4201		KU0209172		52.085	53.5893	38.1067	18.9586	11.2745	0.696725		33.4234	8.13223	-1.81513	-6.28201	-9.2216	-11.7094		58.194	40.5664	23.8682	9.37691	6.12026	1.79101		24.0358	7.0191	-2.22422	-4.02759	-10.7889	-8.09689		52.1842	29.3034	13.7998	3.14464	-0.125394	0.406913		19.3884	4.51508	-4.83309	-5.76767	-12.2889
OC(=O)CC1=NN(C(=O)C1)C1=CC(=CC=C1)N(=O)=O	ChemDiv		KU0100531	D287	K06	36.7686		KU0100531		88.3009	76.8361	68.5645	61.4137	49.6373	32.2581		42.9809	30.9766	25.3818	17.728	3.5443	5.45736		68.1347	46.1706	34.3533	28.2695	18.7201	15.7319		38.8817	29.1339	24.5591	16.3076	3.5123	6.44811		50.5655	28.0717	20.4489	15.9728	8.31603	13.4028		36.8452	26.9869	23.0069	13.5817	0.960949
O=C(NC1=NN=C(O1)C2=CC=NO2)C3=CC4=C(C=C3)N=CS4	Life Diversity	F2483-0098	KU0171317	D361	H20	57.2226		KU0171317		81.399	78.1502	64.2838	33.6921	15.6525	10.861		49.1648	45.1566	32.4648	18.926	2.44575	-2.31001		68.6824	51.9867	33.263	10.5152	1.40595	-2.7392		41.4393	36.2861	23.0235	13.286	-0.448384	-4.21354		50.4309	29.0771	10.6012	-4.99299	-8.9419	-12.5523		37.3429	32.4146	20.034	12.2017	4.39444
CN1CC(=Cc2ccco2)C(=O)C(=Cc3ccco3)C1	MayBridge	DP01041	KU0272548	D665	G19	69.4432		KU0272548		69.4432	67.6613	60.4298	54.6654	42.6789	22.1284		44.3711	44.6114	40.624	36.7786	29.4497	22.9585		58.0625	50.5992	39.744	32.2145	22.0675	10.4669		33.517	31.5086	27.1589	23.9211	16.1706	13.3467		50.1748	38.0441	24.3352	17.702	8.89299	4.59536		29.1417	27.5317	21.9484	18.0797	10.3386
COC1=CC2=C(C=C1)C1=NC3=C(C=C(Br)C=C3)C(C(O)=O)=C1CC2	ChemDiv	3851-0187	KU0059417	D170	G24	29.3056		KU0059417		75.6745	69.0477	55.4931	45.4557	33.9692	25.2919		-46.029	-12.4	-14.8285	-8.84397	-13.0587	-9.46156		62.4129	54.5207	41.2946	30.3823	18.7068	11.1508		-16.2543	-8.32973	-11.3542	-7.0722	-9.32994	-6.83903		50.0867	43.5885	30.8503	20.2825	10.0066	3.28921		-13.4337	-8.4543	-12.8917	-8.70738	-10.7704
COC1=CC=CC=C1CCC(=O)N2CCC3=C(C2)N=C4C=C([NH][N]4[C]3=O)C5=CC=CC=C5	BFL	S021-1001	KU0253320	D606	C24	39.8626		KU0253320		58.6034	78.4552	82.2743	67.1205	18.277	2.74999		-4.46855	-14.3097	-8.07175	-1.51221	-1.93798	3.16623		62.8187	72.2819	72.8941	54.1895	9.14059	0.0540628		-5.22248	-11.3269	-5.51662	-2.4115	-4.56954	0.755124		49.3328	57.7819	58.6343	38.2909	1.15547	-3.58379		-9.54639	-7.15827	-4.25321	-2.64283	-3.9681
CSC(C)C(=O)C=CN(C)C	MayBridge	KM07740	KU0268922	D654	M12	73.8561		KU0268922		73.8561	61.0031	40.6618	23.0547	9.27249	3.1346		41.1303	51.2333	39.072	32.2805	17.2095	9.46156		61.3008	40.8686	18.7859	6.49553	-2.76053	-5.56466		28.3779	41.0861	27.2588	20.5009	10.2205	5.46289		48.8803	23.5627	5.02548	-3.72348	-9.95108	-9.55188		25.3126	37.4068	21.8167	14.7756	5.23967
O=C(N1CCCCCC1)C2=C[NH]C3=NC=CC=C23	CNS	P168-0046	KU0210344	D484	K05	24.5841		KU0210344		66.9665	69.4342	44.6815	7.15919	3.04993	0.962145		38.8926	38.5455	31.6639	7.98907	1.9986	-5.27647		59.6767	60.4317	31.7125	3.08146	0.544023	1.19401		25.6657	28.6761	21.5457	6.03026	-2.71462	-4.54441		46.9776	46.8298	18.2058	-1.62146	-4.48912	-0.283606		20.4285	23.5878	16.8749	2.78229	-4.91976
CSCCC(C)(O)CNC(=O)C1CC1	Life NPL	F6170-0126	KU0200150	D454	I12	32.8234		KU0200150		39.3482	40.4484	27.3456	19.1529	5.1384	4.37331		6.59709	3.87513	-4.49146	-2.58621	-9.36186	-8.78505		47.9472	51.9729	38.5831	30.4266	12.5551	7.58197		5.47382	3.24074	-2.8811	-1.38018	-7.07631	-6.65799		46.3242	54.9454	43.4388	36.1682	14.7367	8.96212		2.71061	1.04523	-3.35648	-2.61721	-8.55946
[O-][N+](=O)C1=CC=C(O1)C(=O)NC2=NN=C(O2)C3=CC=CS3	Life Diversity	F1374-0979	KU0169186	D355	E07	44.5544		KU0169186		81.7408	61.6111	31.2083	26.6912	8.37781	6.77352		48.9101	45.0259	32.1642	17.5109	9.07901	6.51589		62.2777	40.7668	16.6576	13.6974	1.68714	1.699		36.3693	33.0686	21.9026	11.4716	5.51088	4.41628		45.6773	25.388	5.08596	3.85469	-4.58256	-4.1234		29.8542	27.4899	16.9336	8.22595	3.08565
COC1=CC(\C=C2/S\C(NC2=O)=N\C(C)=O)=CC(Br)=C1OCC(O)=O	ChemDiv	3601-1003	KU0057841	D166	G03	27.0021		KU0057841		83.5237	63.4189	35.9073	17.12	4.73764	4.86647		21.8297	20.7445	21.6077	8.96785	-1.51079	-2.1822		62.7524	36.5505	16.7076	5.39451	-2.32634	3.60095		12.69	13.4043	12.7493	6.19281	-1.80602	-0.652742		44.2464	19.6206	5.33761	-2.00408	-7.5244	1.28389		8.59406	8.98422	8.20503	2.50144	-4.34871
O=N(=O)C1=CC2=C(OCO2)C=C1CN1CCCCCC1	ChemBrdg	5260112	KU0004987	D013	D05	32.5752		KU0004987		75.1762	59.1088	39.2503	20.8655	8.19393	6.81729		37.218	35.3028	25.2709	17.2473	3.75887	-2.47732		55.7488	39.3126	21.3205	9.43573	-0.862508	1.39484		28.89	27.2998	17.3021	12.6195	1.18648	-0.560707		43.7361	27.0699	10.6731	1.79439	-7.26646	-4.39216		26.1799	24.6368	15.9144	11.5717	3.57006
CN(C)C=C1SCc2ccccc2C1=O	MayBridge	CD11403	KU0269714	D656	E22	84.5209		KU0269714		84.5209	56.5642	51.9221	31.6418	16.7667	11.5763		17.0591	42.3	34.4317	32.5016	23.9783	20.2614		62.9199	26.7268	24.755	10.9684	3.39629	2.78233		15.0919	36.6724	29.534	26.626	18.5327	16.201		43.5104	10.8248	8.88742	0.729852	-5.41641	-2.72733		18.2273	33.4053	26.2793	22.6546	14.2441
CCSC1=NN=C(NC(=O)CC2=CSC(=N2)NC(=O)C3=NC=CN=C3)S1	Life Diversity	F2202-2951	KU0170602	D359	M15	44.3637		KU0170602		77.5256	42.6087	21.8429	11.7558	-2.23607	-4.90497		44.8625	27.0874	23.1891	25.4353	7.40613	-2.41045		61.199	23.3518	6.40142	-1.72947	-9.70105	-9.3965		23.2288	11.2886	7.51334	12.7628	0.813347	-4.11127		42.542	8.73594	-5.47619	-10.4775	-16.9778	-15.2579		18.2025	8.39204	5.05105	11.2785	4.05777
CC1=NNC(=O)C1Oc2ccc(Cl)cc2Cl	MayBridge	RDR03765	KU0265591	D644	J04	74.8276		KU0265591		74.8276	60.3328	39.4478	21.6096	10.5259	8.36499		50.0379	46.2526	32.0192	27.3176	9.84823	10.6912		53.1645	37.9721	19.9514	5.58764	-3.72793	-1.51952		33.592	29.0067	14.7134	14.2591	3.09429	6.71168		41.8944	27.6068	9.16581	-1.59824	-9.63276	-5.17274		26.5193	22.4596	7.66985	8.66954	-0.781101
ClC1=CC=CC(=C1)N1CCN(CC2=CC3=C(OCO3)C=C2N(=O)=O)CC1	ChemBrdg	5266690	KU0005610	D014	A15	40.246		KU0005610		82.8557	81.6045	58.0522	35.0383	19.449	13.4536		18.8388	9.85968	0.0349528	-3.82891	-10.8511	-14.1312		60.8313	64.8091	40.3549	13.5382	2.86916	0.292745		12.3923	4.45056	-2.98774	-4.21373	-10.253	-8.21652		41.754	54.6533	32.6998	2.60886	-4.54317	-5.62866		10.6411	3.10734	-2.60989	-3.16638	-5.91171
Cc1ncc(CSc2nc(cs2)C(C)(C)C)c(CO)c1O	MayBridge	CD08419	KU0264007	D639	J05	69.8809		KU0264007		69.8809	57.9296	37.8368	22.1813	5.69858	0.898599		53.6196	45.2462	37.5432	29.2265	17.1105	9.45192		54.4417	38.5024	19.9803	8.99132	-0.311113	-0.513635		38.8156	30.3455	21.1681	18.1696	6.14432	4.91228		39.37	22.9628	8.56219	0.780028	-5.17637	-1.35138		34.4169	24.7879	17.0681	13.9639	2.77293
Cc1nn(CC(=O)NCCSCc2ccco2)c(C)c1Br	MayBridge	KM10479	KU0267182	D649	A04	72.2462		KU0267182		72.2462	47.0773	17.8463	15.4752	6.71117	1.81242		58.4246	48.3249	39.2649	13.8071	5.32374	-1.97437		56.479	29.9709	9.06255	7.22304	2.41625	-1.17806		47.213	34.7872	27.6453	9.15088	3.76812	-2.45866		39.2205	16.5888	1.73202	2.54719	-1.31414	-4.51987		43.0901	29.4106	23.8258	7.7617	5.14198
Oc1ccc(N=Nc2ccccc2)c(O)c1	MayBridge	JFD00807	KU0268973	D654	P15	71.5271		KU0268973		71.5271	51.3856	33.6555	21.5612	10.5427	10.9556		-15.123	8.53333	-0.806994	1.45294	-4.02299	-2.17865		54.1765	30.4244	15.0719	6.95597	0.451724	-0.198738		-20.316	5.62527	-1.46576	0	-2.96862	-1.81401		39.1474	16.6852	3.63914	-2.23904	-7.38144	-4.52064		-10.1139	2.45194	-4.91868	-2.33096	-4.90976
COC1=CC=C(C=C1N(=O)=O)C(=O)NC1=CC(=CC=C1)C1=NC2=C(O1)C=CC=N2	ChemDiv	4410-4228	KU0063313	D181	H07	31.0217		KU0063313		70.0671	4.46123	59.4699	35.1619	2.85153	4.33499		-3.72928	1.42495	-3.60728	-0.0611247	-3.0525	1.98813		43.7849	2.82883	41.4228	26.4412	4.0361	2.47795		-2.99659	1.37624	-4.60484	-0.517813	-1.31932	0.919869		38.9716	6.70502	37.6573	20.5277	2.31704	-1.66337		-4.11154	-0.308523	-5.77336	-3.03721	-4.2323
OC(=O)C1=C(F)C(F)=C(C(F)=C1F)C1=C(F)C(F)=C(C(O)=O)C(F)=C1F	ChemBrdg	5365412	KU0008974	D027	O20	36.016		KU0008974		59.9111	61.4201	42.0339	21.422	13.4595	9.43529		12.0016	4.48477	3.11052	4.28351	-0.629525	2.17918		50.0149	52.8962	33.67	14.2426	7.4359	3.37683		10.1064	3.81835	0.155107	1.85146	-3.38624	-0.269654		38.6937	40.2712	22.5458	7.63422	0.568414	-2.03903		9.06863	2.02634	-2.07958	0.859107	-5.34543
O=C(NC1=NN=C(O1)C2=CC=NO2)C3=CC=C4OCOC4=C3	Life Diversity	F2483-0179	KU0171343	D361	B22	39.8884		KU0171343		79.918	61.4938	32.3938	19.3402	4.32307	0.350355		52.2524	33.6921	10.2917	10.9194	0.413365	-8.60395		60.7945	33.5392	8.77361	0.830148	-7.66243	-7.24675		34.6702	20.3254	1.60137	5.39927	-4.36913	-8.70321		37.6873	11.9639	-7.29724	-10.0119	-16.6627	-15.466		26.079	16.3086	0.501522	5.74813	-0.0442988
CCOC(=O)C(NCc1ccco1)(NC(=O)c2ccco2)C(F)(F)F	MayBridge	JFD02260	KU0276119	D676	J22	69.3233		KU0276119		69.3233	51.156	30.4809	15.6994	4.25707	-0.868282		39.1278	29.5686	17.2877	11.8685	1.26582	-3.87597		52.4823	31.3437	14.6625	3.44934	-2.24734	-1.32763		26.9214	18.8976	8.27346	6.23152	-2.03579	-3.23491		35.8359	15.7005	2.39496	-5.1582	-6.36468	-2.14858		22.3612	13.8059	4.01583	1.84323	-4.90697
C[N]1N=C(C(=O)N2CCC3=C(C2)N=C4C=C([NH][N]4[C]3=O)C5=CC=CC=C5)C6=CC=CC=C16	BFL	S021-0963	KU0253288	D606	C22	46.1907		KU0253288		55.3383	72.2329	73.918	65.7521	27.6967	9.07497		-0.954447	-8.56064	0.0407664	3.45095	0.891473	0.791557		53.8727	57.8396	58.8886	49.1037	16.0143	1.6399		-2.41218	-8.2062	0.384355	1.46018	-0.706402	-2.09277		33.9296	34.4719	39.2046	32.6435	6.15357	-3.79538		-7.64948	-4.05962	0.850643	1.24368	-1.10873
OC(=O)C(=O)NC1=NC(=CS1)C2=CC3=C(OCCO3)C=C2	Life Diversity	F2119-0004	KU0170211	D358	F11	43.325		KU0170211		63.5129	47.7699	39.5068	36.2592	27.4589	23.4738		-4.9666	-1.97179	-2.0235	-0.500156	-1.28307	2.59317		46.367	33.8146	24.9603	21.2379	11.5991	8.77238		-4.60573	-2.23967	-4.15924	-1.65226	-3.58016	-0.0192271		32.4786	21.1866	13.4628	10.4775	2.14028	0.403235		-4.98998	-3.08207	-4.85402	-2.2557	-4.74883
[Na+].[Na+].CO\N=C(/C(=O)N[C@H]1C2SCC(CSC3=NC(=O)C([O-])=NN3C)=C(N2C1=O)C([O-])=O)C1=CSC(N)=N1	LOPAC	C5793	KU0260680	D628	K17	48.069	Ceftriaxone sodium	KU0260680		74.1492	64.2256	50.9335	38.6298	26.0446	18.7657		37.7043	41.9966	25.9532	16.1207	8.69421	-1.17532		43.9979	25.6327	10.9979	2.56495	-4.01826	-5.89853		26.9777	29.5738	14.6441	6.28645	0.999783	-2.48075		28.4912	10.5527	-2.54959	-9.68774	-16.0147	-15.6799		17.5985	21.1009	7.91152	1.41575	-4.0008
C[S](=O)(=O)C1=CC(=CC=C1)C(=O)NC2=NN=C(O2)C3=CC=NO3	Life Diversity	F2483-0123	KU0171319	D361	J20	44.9661		KU0171319		69.7787	60.0862	44.3674	36.7259	14.8177	6.65674		26.1178	22.4397	13.7988	8.60862	-2.46297	-4.08437		46.8389	31.6807	18.6112	14.1125	1.47625	-3.36332		13.976	11.1199	4.35089	4.02724	-3.8999	-6.03395		27.8767	13.3473	2.32835	0.853724	-6.31579	-9.27439		10.1621	8.4801	2.27476	4.45915	0.894835
OC1=CC=C2C(=O)C=C(OC2=C1O)C1=CC=CC=C1	LOPAC	D5446	KU0261633	D631	D17	55.2	7,8-Dihydroxyflavone hydrate	KU0261633		57.9256	51.8731	42.9919	33.8432	19.657	14.1303		7.11951	8.05415	6.55518	11.3201	10.843	8.29252		29.7853	24.8113	16.5407	11.2996	3.59528	6.48665		5.81474	7.10288	3.68782	5.22791	6.28124	5.92387		18.1576	14.2771	7.69927	4.16623	-2.77178	1.7844		2.55828	4.44755	0.278996	2.59222	2.1914
[truncated: 50 more columns]

## Sheet: ChemOffice1
Results sorted at Apo pol data 180', highest concentration																% inhibition							% inhibition							% inhibition							% inhibition							% inhibition
																Apo pol 10'							T4 10'							Apol 90'							T4 70'							apPOL 180'
Smiles	Library	Smiles	Vendor ID	KUID	Plate ID	Well ID	DNA Pol	Lipinski #violations	Leadlikeness #violations	Synthetic Accessibility	PAINS #alerts	Brenk #alerts			KUID	80	40	20	10	5	2.5		80	40	20	10	5	2.5		80	40	20	10	5	2.5		80	40	20	10	5	2.5		80	40	20	10	5	2.5
								0	2	3.98	1	1
COCCN(CCOC)CC1=C2OC(=CC3=C(OC)C=CC(=C3)Br)C(=O)C2=CC=C1O	Life NPL	COCCN(CCOC)CC1=C2OC(=CC3=C(OC)C=CC(=C3)Br)C(=O)C2=CC=C1O	F3385-2898	KU0198471	D449	J07	62.8608	0	2	3.46	2	2			KU0198471	100.142	79.9378	43.5523	15.0312	2.51677	-2.842		54.1558	53.1037	34.3727	9.84195	-4.2415	-5.94393		100.102	88.9313	57.0182	20.0345	8.30514	0.24458		45.0887	42.6978	24.0378	4.32873	-6.74357	-6.09412		101.453	99.2826	74.003	28.8657	14.5947	3.8606
NC1=C(C=C(NC2=CC=CC=C2)C2=C1C(=O)C1=C(C=CC=C1)C2=O)S(O)(=O)=O	ChemDiv	NC1=C(C=C(NC2=CC=CC=C2)C2=C1C(=O)C1=C(C=CC=C1)C2=O)S(O)(=O)=O		KU0045407	D130	D19	49.27	0	2	3.46	2	2			KU0045407	101.451	98.9011	88.2417	57.4142	47.4944	39.3278		37.1932	33.2407	21.8663	20.5262	3.03293	-8.98876		99.716	92.3698	73.4923	36.638	18.228	14.8722		44.2161	34.2303	20.213	20.3311	-0.932297	-3.95972		99.8487	88.0246	64.7558	27.7566	9.02733	5.35634
COC1=CC=C(C=C1)S(=O)(=O)\N=C1/NC(=O)\C(S1)=C1/C(=O)NC2=CC=C(C=C12)N(=O)=O	ChemDiv	COC1=CC=C(C=C1)S(=O)(=O)\N=C1/NC(=O)\C(S1)=C1/C(=O)NC2=CC=C(C=C12)N(=O)=O		KU0054985	D157	H16	40.9188	2	2	4.67	0	1			KU0054985	99.5405	99.5336	96.4602	67.7559	36.9179	18.5864		-16.6607	-13.6821	-17.495	-8.4872	-12.8292	4.37262		99.0869	95.4915	66.8469	25.9736	6.91059	1.84274		-8.68514	-3.61471	-7.37327	-0.719277	-6.97723	3.22908		99.3305	94.1836	51.5386	15.3394	-1.68071	-5.13556
[Na+].[Na+].[Na+].[Na+].[Na+].[Na+].[O-]S(=O)(=O)C1=CC2=C(C(NC(=O)C3=CC(NC(=O)NC4=CC(=CC=C4)C(=O)NC4=CC=C(C5=C4C(=CC(=C5)S([O-])(=O)=O)S([O-])(=O)=O)S([O-])(=O)=O)=CC=C3)=CC=C2S([O-])(=O)=O)C(=C1)S([O-])(=O)=O	LOPAC	[Na+].[Na+].[Na+].[Na+].[Na+].[Na+].[O-]S(=O)(=O)C1=CC2=C(C(NC(=O)C3=CC(NC(=O)NC4=CC(=CC=C4)C(=O)NC4=CC=C(C5=C4C(=CC(=C5)S([O-])(=O)=O)S([O-])(=O)=O)S([O-])(=O)=O)=CC=C3)=CC=C2S([O-])(=O)=O)C(=C1)S([O-])(=O)=O	N8652	KU0261238	D630	I12	94.4466	0	2	3.1	0	1			KU0261238	99.222	96.2832	81.9365	60.7681	43.2303	28.0363		10.4976	-22.775	-40.2676	-42.6208	-34.7438	-17.8583		98.7402	89.9026	56.1821	22.6686	6.06263	-1.33193		23.3942	9.83642	-8.91938	-20.674	-19.0828	-10.0299		98.5627	87.2271	51.6229	16.2132	1.18057	-3.02461
FC(F)(F)c1ccc(Sc2nc(C3CCCCC3)c(C#N)c(=O)[nH]2)c(c1)N(=O)=O	MayBridge	FC(F)(F)c1ccc(Sc2nc(C3CCCCC3)c(C#N)c(=O)[nH]2)c(c1)N(=O)=O	RH01386	KU0263266	D636	E19	98.9889	2	2	5.04	0	2			KU0263266	98.9889	96.8636	88.1341	58.5642	22.3075	13.479		50.1724	-1.05296	5.84354	-4.80349	-13.8482	-13.2589		98.5408	95.5899	84.5767	55.7655	20.2551	11.5568		43.5808	-0.58704	1.82364	-1.29464	-11.6694	-9.21637		98.1002	94.1749	78.9137	43.2916	10.6134	4.63852
[Na+].NC(=O)C1=CC=[N+](CC2=C(N3[C@H](SC2)[C@H](NC(=O)[C@@H](C2=CC=CC=C2)S([O-])(=O)=O)C3=O)C([O-])=O)C=C1	LOPAC	[Na+].NC(=O)C1=CC=[N+](CC2=C(N3[C@H](SC2)[C@H](NC(=O)[C@@H](C2=CC=CC=C2)S([O-])(=O)=O)C3=O)C([O-])=O)C=C1	C8145	KU0260743	D628	J21	103.944	0	2	3.25	0	0			KU0260743	96.5672	97.9008	94.0018	77.8206	54.1804	39.849		27.243	29.1371	19.7993	14.7908	11.3058	8.71694		97.5161	97.5	88.3864	53.7945	17.2714	3.44225		23.89	26.582	14.5154	9.33247	4.52076	4.91873		97.7754	96.7618	84.7929	40.8592	5.59488	-2.06281
Cc1ccc(C)c(CSc2nc(C3CCCCC3)c(C#N)c(=O)[nH]2)c1	MayBridge	Cc1ccc(C)c(CSc2nc(C3CCCCC3)c(C#N)c(=O)[nH]2)c1	RH01393	KU0264610	D641	E03	97.5171	0	0	2.82	0	0			KU0264610	97.5171	92.9931	88.8023	71.2419	38.2184	19.6577		-10.6768	-5.10128	-5.91043	7.46844	-3.02707	-1.9211		97.7776	89.6774	83.4926	66.2339	29.5473	7.56346		-10.7668	-3.35034	-3.36318	5.37772	-2.78437	-1.45508		97.5591	85.5131	77.2836	54.7895	17.3135	-0.200883
CSC1=C(C#N)C(=C(C#N)C#N)NC(=N1)c2ccccc2	MayBridge	CSC1=C(C#N)C(=C(C#N)C#N)NC(=N1)c2ccccc2	BTB08975	KU0267079	D648	J17	96.566	0	2	3.17	0	1			KU0267079	96.566	95.8628	90.9481	81.1404	41.8918	13.8022		19.5691	9.10321	-1.99244	26.3621	-11.8705	-6.13093		97.3798	93.6444	88.8682	79.1809	34.1727	8.79274		12.4256	4.31915	-3.25239	18.5997	-8.33891	-3.82942		97.316	92.4303	86.4873	72.8695	23.1824	3.21413
COc1ccc(cc1)c2c(nn3c(=O)cc([nH]c23)c4cccc(c4)N(=O)=O)C(F)(F)F	MayBridge	COc1ccc(cc1)c2c(nn3c(=O)cc([nH]c23)c4cccc(c4)N(=O)=O)C(F)(F)F	HTS01632	KU0272017	D664	D06	97.8824	0	1	3.48	2	1			KU0272017	97.8824	96.2671	92.9592	53.4209	31.6281	21.756		32.3869	3.93348	-14.9316	-13.4985	-12.9755	-13.2865		97.5048	97.371	90.3483	48.4616	24.4098	17.6214		27.8537	8.66379	-10.3411	-8.56647	-8.44069	-9.01621		96.9215	96.7933	87.8097	38.3358	14.5865	12.6653
CC(C)(C)c1cc(no1)C(=O)C(=NNc2cccc(Cl)c2)C#N	MayBridge	CC(C)(C)c1cc(no1)C(=O)C(=NNc2cccc(Cl)c2)C#N	SPB03787	KU0271653	D663	H03	96.4114	0	0	3.16	0	1			KU0271653	96.4114	82.704	87.204	51.803	31.7551	10.7073		-15.9789	-9.11417	-7.03598	-3.94522	-5.12908	-4.11647		96.7924	80.829	87.0322	54.1185	31.5705	12.918		-10.1366	-5.23707	-3.1304	-1.34461	-2.31008	-1.4879		96.5379	79.4059	85.1856	46.8466	23.8574	9.72623
O=C(O1)CC(c2c(OC)cccc2)c3c1ccc(OC)c3	CMLD	O=C(O1)CC(c2c(OC)cccc2)c3c1ccc(OC)c3	KUC100544N	KU0104504	D299	C19	26.9213	0	3	3.63	0	0			KU0104504	97.2345	94.6893	76.7316	45.2437	16.1295	10.6274		-11.4394	-3.43789	-4.80853	1.97127	-0.919886	0.541872		96.5262	89.2946	56.4964	21.9297	-2.39011	-7.66283		9.35745	1.99168	-1.9802	2.21438	-1.88997	0.254005		96.2979	87.0263	46.2939	13.8407	-6.31579	-11.4597
CCCCc1ccc(NC(=O)CSc2nc(C3CCCCC3)c(C#N)c(=O)[nH]2)c(C)c1	MayBridge	CCCCc1ccc(NC(=O)CSc2nc(C3CCCCC3)c(C#N)c(=O)[nH]2)c(C)c1	RH01395	KU0272481	D665	D15	94.8178	0	0	3.01	0	1			KU0272481	94.8178	94.4176	77.3201	62.6303	13.3371	-1.95525		15.9459	6.14007	-3.82044	-4.79296	-10.0543	-10.8768		95.9505	94.9708	77.2827	58.4598	14.1038	1.12618		13.7726	5.84052	-3.43264	-2.36391	-5.97512	-5.66289		96.1544	95.0497	69.2922	46.1044	7.48221	1.15818
O=[C]1OC2=C(C=C3OCOC3=C2)C(=C1)CN4CCCCC4	Life NPL	O=[C]1OC2=C(C=C3OCOC3=C2)C(=C1)CN4CCCCC4	F3385-2921	KU0198533	D449	H11	33.8822	0	2	3.62	1	2			KU0198533	89.8826	45.3079	32.3483	19.9772	3.30326	-1.49238		32.5382	22.9996	11.0616	1.68822	-9.36186	-9.98131		90.5438	58.3854	41.1965	24.7772	7.45515	2.55062		25.8113	14.1414	3.95614	0.334588	-9.29459	-8.11104		95.8992	81.7381	57.3951	32.8614	9.05508	3.72273
CCOC1=CC=C(\C=C2/N=C(OC2=O)C2=CC(=CC(=C2)N(=O)=O)N(=O)=O)C=C1	ChemDiv	CCOC1=CC=C(\C=C2/N=C(OC2=O)C2=CC(=CC(=C2)N(=O)=O)N(=O)=O)C=C1		KU0072753	D208	G14	61.8113	0	2	3.14	1	3			KU0072753	92.0577	94.8761	91.8438	83.2599	55.2757	32.0109		30.3465	30.8568	25.6261	23.7369	15.0633	11.1318		94.5175	94.8535	80.2984	61.0945	31.639	15.0386		27.5259	28.2826	23.5794	22.6025	13.4452	11.7673		95.7221	93.496	66.1189	41.6227	16.2109	6.53694
BrC1=CC(Br)=C(OCC=C)C(\C=C2/SC(=N)NC2=O)=C1	ChemDiv	BrC1=CC(Br)=C(OCC=C)C(\C=C2/SC(=N)NC2=O)=C1		KU0051640	D148	E16	26.2556	0	2	4.13	0	0			KU0051640	94.2659	88.1194	46.0852	11.4088	-1.09851	4.16265		53.6196	45.2462	37.5432	29.2265	17.1105	9.45192		95.0722	86.7215	38.2187	7.3276	-4.07616	2.13927		38.8156	30.3455	21.1681	18.1696	6.14432	4.91228		95.6515	86.6627	26.8822	0.934481	-7.33305	-0.219416
CC1=NC2=C(OC3=C2C2=C(COC(C)(C)C2)C(=N3)C2=COC=C2)C(C2=CC=CC=C2)=C1C(O)=O	ChemBrdg	CC1=NC2=C(OC3=C2C2=C(COC(C)(C)C2)C(=N3)C2=COC=C2)C(C2=CC=CC=C2)=C1C(O)=O	7158103	KU0040748	D109	F13	64.6537	0	2	4.13	0	0			KU0040748	88.4062	91.8824	83.7546	57.8796	44.9873	9.92302		45.8449	45.1635	41.9376	36.5869	25.1458	21.9962		94.2927	90.7385	71.2204	33.9817	21.8804	1.94563		48.7846	49.0807	44.7034	38.3121	15.7779	4.11697		95.2502	87.8325	56.4177	17.9345	7.26636	-1.30491
CC1=C(CCC(O)=O)/C2=C/C3=N/C(=C\C4=C(C)C(C=C)=C(N4)/C=C4\N=C(\C=C\1/N\2)C(C=C)=C4C)/C(C)=C3CCC(O)=O	LOPAC	CC1=C(CCC(O)=O)/C2=C/C3=N/C(=C\C4=C(C)C(C=C)=C(N4)/C=C4\N=C(\C=C\1/N\2)C(C=C)=C4C)/C(C)=C3CCC(O)=O	P8293	KU0261439	D631	B05	101.745	0	3	3.56	0	0			KU0261439	90.9627	92.3128	93.6963	94.5739	90.2247	61.8295		56.9924	48.3926	50.5686	51.0542	46.1818	30.1012		94.048	94.7622	95.5429	94.695	79.3077	48.9007		55.4654	41.7348	41.5309	39.4902	33.797	19.846		95.2166	95.7686	96.2534	94.4178	71.3476	35.65
COC(=O)c1sc(cc1NC(=O)CCC(=O)O)c2ccc(cc2)C(C)(C)C	MayBridge	COC(=O)c1sc(cc1NC(=O)CCC(=O)O)c2ccc(cc2)C(C)(C)C	HTS01717	KU0267724	D650	O17	96.2943	0	1	3.73	1	1			KU0267724	96.2943	94.7696	85.0828	55.209	30.0237	19.7971		61.6743	39.5939	10.9928	6.46362	-4.56835	-2.52858		95.9877	91.7617	81.7697	48.04	20.5036	13.7781		56.2679	31.4681	7.11188	4.02213	-4.48161	-1.41427		95.0797	89.861	75.8676	36.7594	11.9548	10.0944
CC1=CC2=C(NC(C3CC=CC23)C2=CC=C(C=C2)C(O)=O)C(C)=C1	ChemDiv	CC1=CC2=C(NC(C3CC=CC23)C2=CC=C(C=C2)C(O)=O)C(C)=C1		KU0068465	D196	G19	59.9922	0	1	3	1	1			KU0068465	93.5405	91.6956	82.8067	76.4739	62.6778	46.2676		31.9244	20.7391	13.0915	9.00446	-2.67539	-4.49275		94.9161	86.2676	62.2374	47.4171	28.3959	14.3309		22.2994	14.2763	8.48789	6.94415	-3.03733	-3.33471		95.0431	83.5057	53.0918	32.4501	12.6672	1.77805
Clc1cccc(c1)N2CSC(=C(C#N)C#N)SC2	MayBridge	Clc1cccc(c1)N2CSC(=C(C#N)C#N)SC2	S08407	KU0273279	D668	B05	94.8229	0	2	3.49	1	2			KU0273279	94.8229	91.3949	90.158	36.478	35.73	21.8228		12.2684	39.6305	27.0347	17.7415	4.66706	5.01449		95.5447	87.9667	85.5173	28.2977	27.1845	12.5059		18.247	33.6983	21.4052	14.3903	2.44674	3.6454		94.962	85.2905	81.5285	15.4746	13.8215	2.52116
ClC1=C(Cl)C=C(C=C1)N1NC(=O)\C(=C/C2=CC=C(O2)C2=CC=C3COC(=O)C3=C2)C1=O	ChemDiv	ClC1=C(Cl)C=C(C=C1)N1NC(=O)\C(=C/C2=CC=C(O2)C2=CC=C3COC(=O)C3=C2)C1=O		KU0053357	D153	O04	50.6839	0	3	3.34	1	0			KU0053357	96.7456	90.5867	93.857	88.9603	68.8597	36.4105		46.7424	45.0382	33.1848	26.4957	14.9073	2.81008		95.1265	85.5188	92.6423	84.2476	57.3373	24.0232		28.8909	25.7885	16.5098	14.9637	8.86473	0.736648		94.9011	79.8129	91.6394	78.9656	43.9311	13.8146
CC(C)CCNC(=O)C1=C2N=C(CSC3=CC=C(Cl)C=C3)C=C(O)N2N=C1	ChemDiv	CC(C)CCNC(=O)C1=C2N=C(CSC3=CC=C(Cl)C=C3)C=C(O)N2N=C1		KU0094861	D271	O17	47.1216	0	2	3.41	1	0			KU0094861	97.7054	93.5546	79.7694	55.0331	10.5875	0.10176		9.16965	-8.29838	-12.0037	-6.87593	-10.8861	-10.2946		96.2635	89.1904	78.3109	52.4114	6.07597	-5.869		8.11744	1.9153	-3.67951	0.654837	-6.66667	-5.29744		94.6304	85.4085	71.0945	39.1813	-2.60401	-11.3834
CC1=CC=C(CNC(=O)C2=C3N=C(CSC4=CC=C(Cl)C=C4)C=C(O)N3N=C2)C=C1	ChemDiv	CC1=CC=C(CNC(=O)C2=C3N=C(CSC4=CC=C(Cl)C=C4)C=C(O)N3N=C2)C=C1		KU0094860	D271	M17	66.843	0	0	2.33	0	1			KU0094860	98.3006	95.4401	87.9776	59.9515	14.3	17.7402		-2.53883	-3.38526	-10.2627	-3.58744	-9.14557	-3.81395		96.0616	92.0772	85.3091	57.1077	10.3916	16.0319		-3.77807	-2.95808	-9.20967	-2.76722	-9.28412	-4.75467		94.6304	89.0926	80.2247	45.1863	1.59601	7.15093
OC(=O)C1=CC=C(COC2=CC(=CC3=C2N=CC=C3)N(=O)=O)C=C1	ChemDiv	OC(=O)C1=CC=C(COC2=CC(=CC3=C2N=CC=C3)N(=O)=O)C=C1		KU0058403	D167	L11	58.7163	0	0	3.54	1	2			KU0058403	97.3906	92.5507	75.4082	42.2641	27.7405	14.3649		47.9689	38.3418	23.0849	16.2437	1.11511	-0.242466		95.378	83.537	56.1594	27.7051	14.8475	7.92885		36.8363	28.1702	15.0477	10.8108	0	-1.15318		94.2886	74.9259	39.8383	18.5156	9.07583	6.11131
CC1=CC=CC(=C1)C1=N\C(=C/C2=CC=C(O2)N(=O)=O)C(=O)O1	ChemDiv	CC1=CC=CC(=C1)C1=N\C(=C/C2=CC=C(O2)N(=O)=O)C(=O)O1		KU0058960	D169	E19	79.4851	0	1	3.07	0	0			KU0058960	87.9713	86.7912	80.2962	61.5267	37.9558	31.9938		50.8287	45.1	35.844	34.2704	17.0817	7.68752		92.5412	86.2407	66.6869	39.4275	19.2427	16.0415		39.0465	35.1363	27.5651	25.2999	12.5742	4.85822		94.2271	83.7016	52.0492	24.2065	6.49282	6.3408
BrC1=CC=C(\C=C\C2=NC(=O)C3=C(O2)C=CC=C3)C=C1	ChemDiv	BrC1=CC=C(\C=C\C2=NC(=O)C3=C(O2)C=CC=C3)C=C1		KU0052629	D151	O19	38.613	0	2	2.88	1	3			KU0052629	96.3156	88.0772	17.2321	5.76461	1.87718	-0.879482		50.1515	41.823	31.351	28.2609	11.4672	8.16467		92.172	85.0713	11.2319	2.79715	-1.71054	-3.77001		41.8759	33.8584	26.5779	21.767	8.69847	6.19992		94.1472	80.0065	4.7876	-1.85282	-5.09384	-7.96011
CC1=C(Cl)C=C(C=C1)N1NC(=O)\C(=C/C2=CC(=C(O)C=C2)N(=O)=O)C1=O	ChemDiv	CC1=C(Cl)C=C(C=C1)N1NC(=O)\C(=C/C2=CC(=C(O)C=C2)N(=O)=O)C1=O		KU0058427	D167	L17	40.5332	0	0	3.42	0	1			KU0058427	95.3494	90.9483	74.2262	57.6403	22.1201	22.1005		22.3757	8.13333	-1.04237	3.34807	-3.44828	0.778089		94.8173	83.5201	55.0808	38.0061	11.4719	11.8681		16.6629	3.80788	-2.93152	0.505157	-4.85581	-0.104254		93.9984	73.2638	38.9214	25.4818	2.87721	4.9901
O=C(O1)CC(c2c(OC)cccc2)c3c1cc(OCO4)c4c3	CMLD	O=C(O1)CC(c2c(OC)cccc2)c3c1cc(OCO4)c4c3	KUC100542N	KU0104502	D300	I04	42.1012	0	0	2.18	0	0			KU0104502	93.475	89.9974	76.0203	61.1126	35.5684	16.5835		68.8164	61.8643	52.2819	45.1387	34.0023	24.532		93.8969	81.0345	54.2638	34.6587	13.2862	2.53116		61.0106	56.0345	43.4843	34.9206	24.4607	16.6569		93.9211	74.6782	38.0211	18.8078	1.7201	-4.38355
CC1=C(NC(=O)C[N]2C=CC3=C2C=C[NH][C]3=O)C=CC=C1	CNS	CC1=C(NC(=O)C[N]2C=CC3=C2C=C[NH][C]3=O)C=CC=C1	M052-0531	KU0205119	D469	B09	46.7201	2	2	2.65	0	3			KU0205119	86.1182	88.6284	84.6667	50.7772	25.5303	6.13782		52.9412	43.3181	38.6701	37.7492	14.5963	6.98307		91.6504	88.9511	76.8341	34.9563	12.4445	0		47.6679	30.8936	25.9175	27.5299	7.36726	3.99828		93.6476	85.8042	64.1474	18.0817	1.52981	-5.11724
OC1=C(Br)C=C(C=C2C(=O)NC3=C2C=C(I)C=C3)C=C1Br	LOPAC	OC1=C(Br)C=C(C=C2C(=O)NC3=C2C=C(I)C=C3)C=C1Br	G6416	KU0260920	D629	K12	51.988	0	2	4.18	0	0			KU0260920	94.5024	74.9605	68.6495	55.8319	14.7903	-2.76625		49.8002	32.2166	18.9632	15.18	3.1405	6.46425		93.708	72.1753	63.6894	51.0216	5.35767	-5.20662		44.9403	27.8734	17.0026	9.65651	2.30385	3.20787		93.2975	65.7742	53.0871	40.1564	0.718609	-6.92244
CC1=NC2=C(OC3=C2C2=C(COC(C)(C)C2)C(=N3)C2=CC=CO2)C(C2=CC=CC=C2)=C1C(O)=O	ChemDiv	CC1=NC2=C(OC3=C2C2=C(COC(C)(C)C2)C(=N3)C2=CC=CO2)C(C2=CC=CC=C2)=C1C(O)=O		KU0059358	D170	A10	82.741	3	3	5.01	0	2			KU0059358	88.2664	86.3856	75.5867	58.3756	37.0698	19.441		61.1533	51.2333	39.072	32.2805	17.2095	9.46156		92.0022	80.6758	57.8381	34.1296	15.0893	3.91255		49.58	41.0861	27.2588	20.5009	10.2205	5.46289		93.175	72.1872	40.6232	17.879	1.85873	-4.86503
CCOC1=NC2=C(N1CC1=CC=C(C=C1)C1=CC=CC=C1C1=NNN=N1)C(=CC=C2)C(=O)OC(C)OC(=O)OC1CCCCC1	LOPAC	CCOC1=NC2=C(N1CC1=CC=C(C=C1)C1=CC=CC=C1C1=NNN=N1)C(=CC=C2)C(=O)OC(C)OC(=O)OC1CCCCC1	SML0245	KU0261556	D631	G12	88.3636	0	0	2.32	0	0			KU0261556	98.4846	96.7244	91.1	73.0339	16.1591	6.80348		21.0316	8.46024	3.94649	0.713591	-3.57025	4.96246		94.456	93.9408	89.9299	71.8878	16.7075	4.82607		19.7656	7.14593	1.24357	-4.10456	-6.84634	1.58255		93.1007	92.7393	87.4687	64.6519	11.5491	1.0757
CC1=CC=CC(=C1C)NC(=O)C[N]2C=CC3=C2C=C[NH][C]3=O	CNS	CC1=CC=CC(=C1C)NC(=O)C[N]2C=CC3=C2C=C[NH][C]3=O	M052-0504	KU0205099	D469	N07	53.5266	0	0	2.29	0	0			KU0205099	84.1772	89.6589	84.2642	64.035	26.2157	3.61634		40.7445	29.6845	21.0134	18.1576	5.32273	4.02644		90.9413	91.1147	80.5216	51.1257	14.6206	0.464337		25.4664	17.8548	11.2568	12.5393	2.9889	3.57518		93.0322	89.3869	70.7317	34.4928	3.48597	-2.30584
CC1=CC(=C(NC(=O)C[N]2C=CC3=C2C=C[NH][C]3=O)C=C1)C	CNS	CC1=CC(=C(NC(=O)C[N]2C=CC3=C2C=C[NH][C]3=O)C=C1)C	M052-0536	KU0205125	D469	H09	21.3241	0	3	3.73	2	1			KU0205125	93.6236	86.5673	57.4285	33.277	18.1282	10.1191		65.6606	53.5016	35.5922	21.5344	10.309	6.21995		93.7132	74.6586	36.6738	16.2688	2.85612	1.12768		60.3312	40.7195	21.0929	14.0255	4.80359	4.4164		92.9849	59.9504	18.6019	4.52042	-5.3418	-4.91995
COC1=C(OCC(C)C)C=CC(\C=C2/C(=O)N(N=C2C(F)(F)F)C2=CC=C(C=C2)C(O)=O)=C1	ChemDiv	COC1=C(OCC(C)C)C=CC(\C=C2/C(=O)N(N=C2C(F)(F)F)C2=CC=C(C=C2)C(O)=O)=C1		KU0069072	D197	F18	76.3293	0	0	2.85	0	0			KU0069072	95.6412	88.0061	70.4954	46.067	10.3149	27.3475		61.5114	45.9382	47.6341	32.2437	19.2033	11.4203		93.9861	82.4517	63.3531	33.8794	-0.504495	15.3217		61.654	47.1206	46.2143	30.8304	18.2873	10.6669		92.8608	75.9132	50.844	21.4839	-5.84437	6.27547
COC1=CC=C(C=C1)C1=C(C(O)=O)C(=CO1)C(O)=O	ChemBrdg	COC1=CC=C(C=C1)C1=C(C(O)=O)C(=CO1)C(O)=O	6039523	KU0021536	D056	B08	29.4013	0	2	4.18	1	0			KU0021536	93.5468	86.5866	66.1228	43.1098	21.9361	12.66		-7.99689	-29.8357	-49.7537	-34.2587	-50.1619	-16.1831		92.3135	84.6266	63.2397	39.5848	18.5169	6.20847		1.82529	-10.7852	-29.1311	-20.395	-33.5768	-11.1443		92.8082	85.4203	62.8921	35.5357	12.9539	0.278743
O=C1C2=C(C3=C(O2)C2=C(OCN(C2)C2CCCC2)C=C3)C(=O)C2=C1C=CC=C2	ChemDiv	O=C1C2=C(C3=C(O2)C2=C(OCN(C2)C2CCCC2)C=C3)C(=O)C2=C1C=CC=C2		KU0064306	D184	I14	60.6866	0	3	4.15	0	1			KU0064306	89.3485	87.7037	73.389	48.1868	20.6805	14.122		41.862	27.1826	12.0981	3.61917	-9.4769	-11.7135		90.7443	89.2086	72.2655	43.2395	18.9077	11.9333		33.3407	19.3319	8.46287	3.36153	-5.48645	-7.32845		92.3974	90.8162	74.7554	45.5926	20.5988	9.89265
CCCCCC1=C(C(O)=O)C(=CC2=C1OC3=C(C(=O)O2)C(=CC(=C3)OC)C(=O)CCCC)O	GreenPharma	CCCCCC1=C(C(O)=O)C(=CC2=C1OC3=C(C(=O)O2)C(=CC(=C3)OC)C(=O)CCCC)O	GPN000008	KU0188532	D416	O03	33.1165	0	1	3.4	0	0			KU0188532	96.1248	94.8127	86.3655	51.0452	31.5197	18.1675		28.2927	7.93769	2.68993	-0.94162	-8.20116	-6.73375		93.64	91.3399	81.3702	38.7515	20.3733	17.5572		19.9684	11.0202	7.05403	5.1631	2.62986	3.87083		92.215	88.9652	74.6955	28.4609	11.4977	13.8829
CCCN1COC2=CC=C3[C](=O)C(=COC3=C2C1)C4=CC=CC=C4	Life NPL	CCCN1COC2=CC=C3[C](=O)C(=COC3=C2C1)C4=CC=CC=C4	F3385-5872	KU0199556	D452	G15	27.7551	0	1	2.56	0	2			KU0199556	71.548	57.482	29.2216	12.2491	0.681625	3.33514		42.6388	30.0323	12.6578	7.65086	-2.90409	-0.897196		77.7995	69.5557	42.6091	22.7546	8.23431	6.95305		22.8689	17.4874	6.77274	6.02258	-4.17036	-0.390371		92.1066	84.4582	58.6511	37.4083	17.5775	12.8227
NC1=C(C(=NC=N1)NC2CCCCC2)[N+]([O-])=O	Life NPL	NC1=C(C(=NC=N1)NC2CCCCC2)[N+]([O-])=O	F0581-0515	KU0193018	D432	M06	24.6371	0	2	3.54	1	3			KU0193018	70.2616	53.9116	20.9545	7.57071	-4.7638	-4.03303		54.3085	53.3048	45.0209	31.7634	17.1611	12.1918		82.4548	70.3163	38.4286	18.3925	3.18027	1.71006		44.6504	44.6222	36.9556	24.1612	13.3072	9.26342		91.4179	83.6838	56.6751	32.1574	11.4393	7.96132
CC1=CC=C(C=C1N(=O)=O)C1=N\C(=C/C2=CC=C(I)O2)C(=O)O1	ChemDiv	CC1=CC=C(C=C1N(=O)=O)C1=N\C(=C/C2=CC=C(I)O2)C(=O)O1		KU0073890	D211	J11	42.1623	0	0	2.89	0	0			KU0073890	80.4424	86.9883	76.1272	45.023	16.0721	15.7556		42.9809	30.9766	25.3818	17.728	3.5443	5.45736		89.2693	86.9491	60.0756	27.25	7.06293	9.73089		38.8817	29.1339	24.5591	16.3076	3.5123	6.44811		91.2118	82.7565	43.2832	14.7198	1.08425	6.69383
COC1=CC=C(NC(=O)C[N]2N=C3CCCC3=C[C]2=O)C=C1Cl	BFL	COC1=CC=C(NC(=O)C[N]2N=C3CCCC3=C[C]2=O)C=C1Cl	C201-0723	KU0227303	D533	B04	44.5039	0	1	2.77	0	0			KU0227303	89.186	92.5661	93.6071	87.6284	43.8942	-1.6671		42.1811	38.9756	35.054	36.748	24.1279	5.86114		89.9984	91.5311	90.4431	78.4251	29.1794	-4.83407		28.8519	28.1611	23.735	27.7663	16.4671	3.80525		91.2092	91.1967	86.2462	65.5707	17.0004	-8.67387
OC(=O)C1=NC(=NC2=C1OCO2)C3=CC=CC=C3	CNS	OC(=O)C1=NC(=NC2=C1OCO2)C3=CC=CC=C3	T978-2977	KU0218932	D508	G14	33.5509	0	2	3.98	0	1			KU0218932	95.8219	89.2051	71.5187	46.4099	18.6858	6.78455		41.4213	33.7165	29.2456	19.6246	6.50602	-3.48091		92.7909	75.6472	46.4112	22.6615	2.77587	-0.718238		35.5127	28.132	22.4034	16.4916	3.42577	-1.47259		90.3482	64.3043	26.9983	10.4504	-4.7971	-6.27931
COC1=CC(=C(C=C1)C=C2OC3=C4CN(COC4=CC=C3C2=O)CC5=CC=CO5)OC	Life NPL	COC1=CC(=C(C=C1)C=C2OC3=C4CN(COC4=CC=C3C2=O)CC5=CC=CO5)OC	F3385-5814	KU0199404	D452	O05	28.6213	0	2	4.13	0	0			KU0199404	73.935	58.5562	37.7158	17.8134	2.35947	1.77787		26.5375	23.8608	12.8805	9.91379	-4.01223	-1.42056		78.9077	70.9348	50.8732	29.7292	10.7843	6.39401		14.9719	14.2045	5.7837	6.00167	-4.7693	-1.34461		90.2103	86.2262	69.9557	48.7066	25.2477	14.4773
CCOC1=CC2=C(C=C1)C=C(C1=NN(C(C1)C1=CC=C(C)C=C1)C(=O)CCC(O)=O)C(=O)N2	ChemDiv	CCOC1=CC2=C(C=C1)C=C(C1=NN(C(C1)C1=CC=C(C)C=C1)C(=O)CCC(O)=O)C(=O)N2		KU0056200	D161	E12	36.1315	0	0	2.81	0	1			KU0056200	88.576	80.8761	32.0591	12.8328	6.04869	1.58307		51.4659	45.8883	35.5548	32.1489	21.223	34.5341		90.0975	73.3726	18.8847	2.99695	0.136843	-4.0405		47.1469	40.3617	28.9679	26.0481	16.0981	27.3064		90.0477	64.1358	8.48768	-3.31492	-5.45584	-8.67909
O=N(=O)C1=CC=C(SCC2=CC=CO2)C2=C1N=CC=C2	ChemBrdg	O=N(=O)C1=CC=C(SCC2=CC=CO2)C2=C1N=CC=C2	6891885	KU0034480	D098	N10	41.5506	0	0	2.24	0	0			KU0034480	92.5619	89.7276	73.1419	55.3292	32.9023	15.1764		41.0665	35.6267	28.8687	27.3432	12.1841	0.890019		91.6594	77.8644	49.2841	36.0729	16.0357	4.14823		41.194	33.936	30.6062	29.9934	11.8452	-0.232019		89.7624	65.2989	26.1748	23.8373	6.60327	-3.31664
ClC1=C(NC(=O)C[N]2C=CC3=C2C=C[NH][C]3=O)C=CC=C1	CNS	ClC1=C(NC(=O)C[N]2C=CC3=C2C=C[NH][C]3=O)C=CC=C1	M052-0491	KU0205089	D469	D07	82.3544	0	2	2.86	0	1			KU0205089	78.354	86.4384	88.2896	79.9443	18.9507	11.0481		57.8471	48.2965	44.5135	38.6848	28.0514	17.6683		86.1065	91.2458	90.2431	71.2049	7.54832	3.18402		45.9422	33.7895	27.3005	26.2717	16.4176	12.5973		89.6716	93.0665	88.4548	56.5053	-2.38249	-2.94704
OC(=O)C1=CC(=C(N2CCN(CC2)C2=CC=CC(=C2)C(F)(F)F)C(=C1)N(=O)=O)N(=O)=O	ChemDiv	OC(=O)C1=CC(=C(N2CCN(CC2)C2=CC=CC(=C2)C(F)(F)F)C(=C1)N(=O)=O)N(=O)=O		KU0076747	D219	L21	51.8357	0	0	2.52	0	0			KU0076747	98.3006	87.2694	54.2328	20.6042	24.3374	9.05668		-0.67243	4.74673	-0.757098	4.45765	-0.445898	1.91304		92.5623	81.5158	47.5478	12.0526	17.3572	2.38135		6.0511	1.7517	-2.61837	2.17528	-2.61548	0.310688		89.3704	74.4081	35.8091	7.5333	9.49203	-1.314
CC1=CC=NC(NS(=O)(=O)C2=CC=C(C=C2)N2C=CC=C2)=N1	ChemBrdg	CC1=CC=NC(NS(=O)(=O)C2=CC=C(C=C2)N2C=CC=C2)=N1	6924751	KU0034899	D099	J21	39.882	0	1	2.73	0	0			KU0034899	93.2113	90.805	72.9985	43.5691	25.8281	6.56671		41.759	38.8965	36.0208	30.7692	29.2936	20.4069		92.1996	80.4805	50.5873	23.2373	11.3898	1.28485		36.3806	33.6926	27.4925	22.0501	21.288	14.0537		89.3134	67.6388	29.9217	9.9045	1.68535	-4.51281
CCC1=C(NC(=O)C2=CC=C(C=C2)C3=C(NC(C)=O)C=CC=N3)C=CC=C1	CNS	CCC1=C(NC(=O)C2=CC=C(C=C2)C3=C(NC(C)=O)C=CC=N3)C=CC=C1	L531-0274	KU0203112	D463	K15	25.8115	0	0	3.14	0	0			KU0203112	89.6121	83.2179	66.0159	40.7013	20.5956	16.2237		52.3033	50.0326	39.4125	26.4949	11.7391	1.60218		90.3611	72.954	44.8534	22.2992	6.52828	2.25535		53.9879	43.8482	31.2642	21.0664	6.54867	0.687876		89.009	58.4495	25.9288	9.63046	-1.7806	-4.96928
O=C(NC1=C2CSCC2=NN1C1=CC=CC=C1)C1=CC=CO1	ChemDiv	O=C(NC1=C2CSCC2=NN1C1=CC=CC=C1)C1=CC=CO1		KU0055213	D158	P05	50.1377	0	1	3.58	0	0			KU0055213	92.3383	90.9141	82.6519	66.5971	39.8975	28.0848		1.34228	-0.947547	-7.93542	-4.80541	-13.777	-9.24835		91.2919	82.7699	64.6698	43.2893	17.5159	10.2281		0.330469	-0.957447	-6.69991	-3.34114	-10.4125	-7.46301		88.3514	72.6518	46.0885	23.4061	1.99099	-1.23253
CC1=CC(=NC(=N1)NC2=NC(=CS2)CC(=O)NC3=NC(=CS3)C4=CC=CO4)C	Life Diversity	CC1=CC(=NC(=N1)NC2=NC(=CS2)CC(=O)NC3=NC(=CS3)C4=CC=CO4)C	F5949-0243	KU0180805	D391	H13	69.6308	0	1	3.51	0	0			KU0180805	83.354	86.2847	80.2022	59.5511	13.7887	-6.38096		60.2951	58.2821	52.1977	47.2041	31.7931	10.6102		86.9682	85.2413	69.8736	43.4607	3.54981	-8.50373		56.1227	51.5656	43.4401	38.812	24.5522	8.63499		88.1815	83.5937	60.6937	29.1586	-5.24012	-14.5806
O=C(CC1=CC=CS1)N2CCN(CC2)C3=NC(=CS3)CN4CCOCC4	BFL	O=C(CC1=CC=CS1)N2CCN(CC2)C3=NC(=CS3)CN4CCOCC4	P055-2166	KU0247915	D591	F16	36.7856	0	1	2.89	0	2			KU0247915	82.5482	83.3249	75.7286	46.047	14.1999	-2.33749		38.2213	45.1112	36.5675	50.6786	1.47287	-2.11082		85.5057	83.3259	67.6693	33.7744	6.43498	-6.2893		38.6183	38.8118	30.2057	42.5442	-0.397351	-3.21467		87.6028	80.5728	53.1664	19.3961	-2.23033	-9.93145
OC1=CC=CN=C1\N=C\C1=CC(I)=CC(I)=C1O	ChemDiv	OC1=CC=CN=C1\N=C\C1=CC(I)=CC(I)=C1O		KU0073720	D211	E13	45.687	0	1	3.5	0	0			KU0073720	86.1265	88.0061	82.6757	54.1581	35.1256	24.1498		31.2724	29.4787	15.3635	12.2272	-3.48101	-5.05426		87.3428	85.8588	72.4882	35.5541	18.9546	12.6325		21.4162	22.4516	9.75397	8.42839	-4.80984	-3.08294		87.5745	82.0572	62.032	22.0989	7.69553	7.26908
CC1=CC(=CC=C1)C2=NN=C3C=CC(=N[N]23)N[S](=O)(=O)C4=CC=C(C)C(=C4)C	Life Diversity	CC1=CC(=CC=C1)C2=NN=C3C=CC(=N[N]23)N[S](=O)(=O)C4=CC=C(C)C(=C4)C	F3406-1292	KU0175174	D373	I21	49.5017	0	0	3.2	0	1			KU0175174	87.6455	83.8171	64.4117	58.8718	15.8571	17.5333		47.5746	24.8067	17.2539	14.1005	0.0157853	5.34801		86.8335	74.666	48.6788	42.202	6.67364	8.64487		37.6273	20.1735	11.9988	11.5071	-0.376051	4.8395		87.5255	67.3017	37.8584	32.359	3.29341	2.97998
O=C(NCC1CCN(CC1)C2CCCC2)C(=O)NC3CCCC3	Life NPL	O=C(NCC1CCN(CC1)C2CCCC2)C(=O)NC3CCCC3	F3385-5895	KU0199596	D452	O17	24.2902	0	0	2.39	0	0			KU0199596	62.5585	52.3157	30.2117	11.8369	-3.72272	0.0129772		31.5691	26.193	11.4328	7.18391	-2.2927	-1.30841		71.081	64.9359	45.2225	23.1731	4.19684	3.73858		12.7434	12.1843	3.97764	3.01129	-5.19077	-1.45305		87.3658	81.7381	63.8149	39.3373	16.0151	10.6167
COC1=C(NC(=O)C[N]2C=CC3=C2C=C[NH][C]3=O)C=C(C)C=C1	CNS	COC1=C(NC(=O)C[N]2C=CC3=C2C=C[NH][C]3=O)C=C(C)C=C1	M052-0599	KU0205161	D469	L11	72.8595	0	0	2.84	0	0			KU0205161	74.4719	82.3162	81.9832	59.9251	31.9729	1.7584		39.2019	34.7319	24.557	16.7358	4.1297	-1.5625		84.8173	84.7552	77.5716	46.9508	18.8368	-2.78602		22.8312	20.3266	13.4645	10.4668	0.426985	-0.294427		86.595	81.3984	67.1672	30.4146	6.84654	-5.41318
COCC(=O)NC1=C(N=C2C=C(C)C=C[N]12)C3=CC(=CC=C3)F	CNS	COCC(=O)NC1=C(N=C2C=C(C)C=C[N]12)C3=CC(=CC=C3)F	V007-6677	KU0219569	D510	D10	43.1901	0	2	4.04	1	1			KU0219569	83.5036	80.2368	55.8788	50.0286	30.033	6.78455		50.032	42.4968	39.679	36.4504	12.3924	4.76512		86.4562	74.869	42.2252	35.5455	18.1602	1.50177		45.7903	36.5805	30.7349	29.5866	9.53158	4.84821		86.4237	67.7953	30.1351	23.452	8.4449	-2.44537
COC1=C(OC)C=C(C=C1)C=C2OC3=C4CN(COC4=CC=C3C2=O)C5=CC=C6OCOC6=C5	Life NPL	COC1=C(OC)C=C(C=C1)C=C2OC3=C4CN(COC4=CC=C3C2=O)C5=CC=C6OCOC6=C5	F3385-5817	KU0199426	D452	E07	28.3325	0	2	4.33	0	0			KU0199426	69.0086	63.2111	49.962	30.1784	10.8011	6.7092		19.3813	17.7969	5.01114	8.18966	-0.0382117	4.07477		72.5355	69.2799	55.1818	37.0525	17.5134	9.88801		9.23842	10.6692	2.70909	6.35717	-1.90772	2.99284		86.1468	79.6981	61.4424	43.333	23.9693	14.753
CCCCCCCCCCCC1SCC(N1C(=O)C)C(=O)O	MayBridge	CCCCCCCCCCCC1SCC(N1C(=O)C)C(=O)O	RH00689	KU0262353	D633	D22	89.6133	0	2	3	1	2			KU0262353	89.6133	35.0794	24.1814	15.2619	5.69858	3.48207		50.3776	28.6411	12.7066	7.99553	10.4341	6.62215		88.679	28.5438	20.4329	12.9803	5.51816	2.63238		42.7581	23.2553	6.16905	3.86681	3.77725	1.90171		86.0518	17.8626	11.4894	5.5577	-0.608255	-2.71493
CC1=CC(\N=C\C2=CC(=CC(Br)=C2O)N(=O)=O)=C(O)C(C)=C1	ChemDiv	CC1=CC(\N=C\C2=CC(=CC(Br)=C2O)N(=O)=O)=C(O)C(C)=C1		KU0046272	D133	E15	44.6719	0	2	3.88	2	2			KU0046272	90.16	60.3951	36.9804	12.3955	-1.22775	3.16859		-11.202	-3.21101	-9.11681	-5.2558	-7.79076	1.44686		85.7846	44.716	23.1885	2.68903	-11.6285	-6.62319		-14.7467	-3.36907	-11.6575	-6.12245	-10.5979	-0.128205		85.8895	35.3485	14.6468	-3.51062	-16.1751	-11.4225
OC(=O)C1=CC=CC(=C1)N1N=C(\C(=C\C2=CC=C(O2)C2=C(C=CC=C2)N(=O)=O)C1=O)C(F)(F)F	ChemDiv	OC(=O)C1=CC=CC(=C1)N1N=C(\C(=C\C2=CC=C(O2)C2=C(C=CC=C2)N(=O)=O)C1=O)C(F)(F)F		KU0069927	D200	C12	54.9812	0	0	3.32	0	0			KU0069927	91.0692	91.4411	85.2952	67.0777	12.0969	26.1484		2.4976	-2.21304	-4.42118	-1.45495	-6.82012	-1.2598		89.0036	89.1977	83.4364	58.3032	4.61253	19.5679		3.58584	-0.253271	-2.9678	-0.0406835	-4.62428	-0.938584		85.8771	84.5547	77.5112	45.1585	1.45448	13.4923
CC1=CC(=CC(C)=C1)N1N=C2CSCC2=C1NC(=O)C1=CC=CO1	ChemDiv	CC1=CC(=CC(C)=C1)N1N=C2CSCC2=C1NC(=O)C1=CC=CO1		KU0055926	D160	B09	57.894	0	0	2.32	0	0			KU0055926	87.3935	88.4046	82.6519	59.7607	29.0516	8.0326		-7.3119	-3.85787	-9.61869	-9.84772	-14.1007	-10.426		88.1488	86.0941	72.7845	43.5557	15.258	-0.929823		-6.32298	-3.59574	-8.49957	-6.95893	-10.7915	-9.02959		84.9587	79.5226	60.1388	27.2882	4.11127	-5.80318
COC1=C(Cl)C=C(NC(=O)C[N]2C=CC3=C2C=C[NH][C]3=O)C=C1	CNS	COC1=C(Cl)C=C(NC(=O)C[N]2C=CC3=C2C=C[NH][C]3=O)C=C1	M052-0601	KU0205163	D469	N11	78.0646	0	0	2.72	1	1			KU0205163	74.6013	83.862	78.092	64.5653	41.0198	12.1098		24.1449	30.1577	25.9869	23.7855	15.5705	7.42188		83.0123	86.3942	69.5261	48.8726	26.4531	1.65835		10.8909	16.4423	12.3279	14.6117	8.94535	4.81598		84.9384	85.5137	56.2759	30.7094	12.6648	-4.32808
OC1=C(O)C=C(C=C1)C(=O)CSC1=NN=C(N1)C1=CC=NC=C1	ChemBrdg	OC1=C(O)C=C(C=C1)C(=O)CSC1=NN=C(N1)C1=CC=NC=C1	6593203	KU0028632	D040	J17	89.5473	0	2	3.74	0	1			KU0028632	94.9385	93.0486	91.1846	88.031	82.0224	60.0938		33.4238	40.3294	54.795	64.6378	63.9265	17.1013		90.5693	86.229	84.6554	80.3522	70.0142	43.8309		24.7272	34.7613	47.3468	59.9576	59.5804	14.685		84.9374	78.119	76.8269	70.7438	56.5831	29.303
O=C1C(OC2=C3CN(COC3=CC=C12)CC4=CC=C5OCOC5=C4)=CC6=CC=NC=C6	Life NPL	O=C1C(OC2=C3CN(COC3=CC=C12)CC4=CC=C5OCOC5=C4)=CC6=CC=NC=C6	F3385-5786	KU0199357	D451	P22	31.9984	0	2	2.99	0	1			KU0199357	67.6881	58.0959	43.4481	20.9046	7.28814	-2.58246		46.2169	41.873	19.8218	14.6552	-0.305694	-1.1215		71.081	66.3839	57.2301	34.0534	17.1592	5.90485		29.0567	25.3998	8.5143	8.28105	-3.2165	-3.83865		84.7923	84.0502	75.9569	52.8401	33.6281	18.2
O=C(CSC1=NC2=C(S1)C=CC=C2)NC1=NC=C(S1)N(=O)=O	ChemBrdg	O=C(CSC1=NC2=C(S1)C=CC=C2)NC1=NC=C(S1)N(=O)=O	5921402	KU0019667	D054	M17	67.4934	0	0	2.95	0	0			KU0019667	87.7336	89.1806	83.6526	61.6987	29.1635	10.9138		-8.19099	8.95072	6.14122	7.96217	-14.1418	5.05534		87.9131	86.0812	72.9689	42.9699	12.4734	0.418548		-6.49283	9.88453	4.72459	4.40103	-13.3187	1.70467		84.5661	80.0815	57.312	24.654	-0.120067	-6.30489
ClC1=CC=CC(NC(=O)NC2=NN=C(S2)C2=CC=NC=C2)=C1	ChemBrdg	ClC1=CC=CC(NC(=O)NC2=NN=C(S2)C2=CC=NC=C2)=C1	6075767	KU0022348	D059	H13	61.3481	0	1	3.03	0	0			KU0022348	86.8157	88.0392	75.3838	19.819	-6.2957	12.66		26.8245	12.5042	-1.97044	9.27395	-17.9921	7.50823		86.1912	84.2961	70.4338	12.9186	-8.67869	6.13871		24.9804	10.8314	-2.62733	7.32074	-13.0752	6.17942		84.4697	80.4807	60.8254	5.45395	-11.6465	0.331836
COC1=CC=C(C=C1OC)C2=C[C](=O)C3=C(O2)C=CC(=C3)O	Life NPL	COC1=CC=C(C=C1OC)C2=C[C](=O)C3=C(O2)C=CC(=C3)O	F1094-0196	KU0193655	D434	J06	26.8752	0	0	2.48	0	0			KU0193655	84.2826	62.4482	34.6118	18.1231	8.17367	-0.196733		38.7369	23.2022	6.94864	6.2483	0.0284252	1.14037		83.5295	60.6022	31.7706	17.1119	7.04906	2.41326		33.4917	19.8486	5.11493	4.91235	0.0424538	-0.677062		84.0263	58.5037	31.1115	16.442	6.57622	2.83188
COC1=C(NC(=O)C[N]2C=CC3=C2C=C[NH][C]3=O)C=C(C)C(=C1)Cl	CNS	COC1=C(NC(=O)C[N]2C=CC3=C2C=C[NH][C]3=O)C=C(C)C(=C1)Cl	M052-0598	KU0205159	D469	J11	43.1166	1	2	3.69	2	1			KU0205159	78.8716	82.7027	68.9678	50.6447	13.6047	1.49298		23.8431	26.183	21.9459	18.4834	-1.00948	0.901442		83.5925	81.936	62.017	37.9384	4.48819	-1.92368		11.6838	17.0823	11.3443	12.0578	-2.02818	0.168244		83.9917	76.46	50.4837	23.1917	-2.93423	-6.05438
Oc1ccc(NS(=O)(c2cc(Cl)cc(Cl)c2O)=O)c(OC(c3c(Cl)cccc3)=C4)c1C4=O	CMLD	Oc1ccc(NS(=O)(c2cc(Cl)cc(Cl)c2O)=O)c(OC(c3c(Cl)cccc3)=C4)c1C4=O	KUC100066n	KU0104277	D299	O14	35.993	0	0	2.21	0	0			KU0104277	90.8547	73.9275	27.5333	7.43852	6.70821	-4.20426		-26.5538	-7.81499	-11.523	-8.286	-6.5061	-2.97209		87.9641	69.1951	20.1462	0.69179	2.03863	-8.28695		-4.96985	-3.83472	-8.36084	-5.96708	-5.93707	-3.91755		83.6554	55.1056	7.11514	-7.47655	-5.42291	-13.4888
COC1=CC=C(NC(=O)C[N]2C=CC3=C2C=C[NH][C]3=O)C=C1	CNS	COC1=CC=C(NC(=O)C[N]2C=CC3=C2C=C[NH][C]3=O)C=C1	M052-0486	KU0205087	D469	B07	52.5542	0	0	2.23	0	0			KU0205087	82.2361	89.1437	81.849	65.6259	32.1099	9.9864		37.1368	34.5828	31.6333	20.9445	4.81366	2.11608		85.204	87.1809	73.6159	50.5955	18.8368	1.39301		30.6903	24.2928	19.9592	14.1676	0.951327	-0.300946		83.4711	82.9961	60.6819	35.4263	7.54875	-3.68688
CC(C)NC(=O)C1=C2C=CC(=NC2=CC(=C1)NC(C)=O)C	CNS	CC(C)NC(=O)C1=C2C=CC(=NC2=CC(=C1)NC(C)=O)C	M291-1134	KU0206312	D472	K17	31.524	0	0	2.81	0	0			KU0206312	85.3418	73.4276	47.6334	27.7087	7.57342	-0.0995322		59.7586	57.2871	51.4765	49.3187	38.085	29.2368		84.495	59.3171	30.2375	13.9494	-1.22405	-3.31669		52.7752	46.9433	39.388	35.1685	26.1529	19.327		83.4711	47.7981	18.5029	6.92804	-3.03455	-3.39095
O=C1NCCC[N]2C=C(C=C12)[S](=O)(=O)NC3=CC=CC=C3	CNS	O=C1NCCC[N]2C=C(C=C12)[S](=O)(=O)NC3=CC=CC=C3	P896-0190	KU0214835	D496	F22	20.5433	0	1	3.42	0	1			KU0214835	90.7287	76.8886	40.9778	23.7327	6.35195	3.06205		62.7877	51.3283	43.0262	32.0851	10.8761	4.22535		88.5247	60.7318	23.2222	11.8703	-0.568552	-1.95883		55.2607	41.7326	32.704	24.2735	4.96438	2.51667		83.4683	41.6614	8.27749	2.25688	-5.59662	-6.96746
OC(C#CC1=CC=CC=C1)C1=CC=CO1	ChemBrdg	OC(C#CC1=CC=CC=C1)C1=CC=CO1	5104162	KU0001071	D001	A21	70.3666	0	0	2.2	0	0			KU0001071	69.6909	79.5386	80.9257	77.3144	57.2957	31.3113		43.5809	48.1275	42.64	41.2251	30.3215	13.1137		80.7801	83.9315	80.4558	68.6484	42.0165	17.4442		50.0257	45.7123	36.6283	34.4887	23.4568	9.55959		83.0007	83.0192	73.4768	55.1933	25.3082	5.80899
ClC1=CC=CC(=C1)NC(=O)C[N]2C=CC3=C2C=C[NH][C]3=O	CNS	ClC1=CC=CC(=C1)NC(=O)C[N]2C=CC3=C2C=C[NH][C]3=O	M052-0492	KU0205091	D469	F07	78.5793	0	2	3.51	0	0			KU0205091	68.5193	80.7703	81.0439	62.4441	14.8384	1.22756		20.3555	23.0284	25.3652	20.6457	9.81952	3.39543		79.3379	82.985	74.6886	48.8063	4.6922	-3.11769		7.9291	13.838	14.1858	14.3186	4.86763	2.83912		82.7611	80.4785	62.9592	31.8886	-3.83707	-7.13948
O=C(NC1=C2CSCC2=NN1C1=CC=C(OC2=CC=CC=C2)C=C1)C1=CC=CO1	ChemDiv	O=C(NC1=C2CSCC2=NN1C1=CC=C(OC2=CC=CC=C2)C=C1)C1=CC=CO1		KU0055927	D160	D09	57.0829	0	1	2.65	0	0			KU0055927	86.5336	85.1313	76.7664	43.1911	29.5283	13.8958		19.5691	9.10321	-1.99244	26.3621	-11.8705	-6.13093		86.0743	80.3407	68.2983	30.4357	16.7633	4.68293		12.4256	4.31915	-3.25239	18.5997	-8.33891	-3.82942		82.6026	72.0227	54.9886	15.8435	5.71441	-2.92727
OC1=C2N=C(\C=C\C3=CC4=C(OCO4)C=C3)C=CC2=CC=C1	ChemBrdg	OC1=C2N=C(\C=C\C3=CC4=C(OCO4)C=C3)C=CC2=CC=C1	6380388	KU0025984	D069	O21	45.1486	0	0	2.17	0	0			KU0025984	93.1389	89.9069	79.6836	38.8453	11.208	-0.218275		2.60417	-23.0047	-28.5905	2.70446	-25.8479	-21.2235		87.8493	83.7672	70.7764	24.6628	4.81369	-7.53387		0.704048	-13.8011	-17.3158	3.23668	-20.4557	-16.5872		82.4453	76.8882	59.792	13.0398	-1.02724	-11.2426
ClC1=CC=C(NC(=O)C[N]2C=CC3=C2C=C[NH][C]3=O)C=C1	CNS	ClC1=CC=C(NC(=O)C[N]2C=CC3=C2C=C[NH][C]3=O)C=C1	M052-0493	KU0205093	D469	H07	46.3769	0	1	2.77	1	1			KU0205093	79.648	82.0585	79.2996	24.792	22.3776	6.80137		19.5506	20.4416	18.3712	4.70972	-2.04956	-0.480769		82.9478	79.7069	73.6159	14.0157	11.3565	-0.464337		9.58489	14.2132	10.2951	3.76806	-3.0316	-0.105152		82.2877	73.0225	61.1275	3.9308	0.978077	-6.00506
CC1=NC2=C(C(C)=C1)C(O)=NC(SCC(=O)C1=CC(O)=C(O)C=C1)=N2	ChemBrdg	CC1=NC2=C(C(C)=C1)C(O)=NC(SCC(=O)C1=CC(O)=C(O)C=C1)=N2	6588132	KU0028560	D083	P13	84.9057	0	1	3.41	0	0			KU0028560	98.1462	98.8856	96.9488	90.4679	84.19	66.1048		43.9058	58.5076	53.8793	45.7404	25.9969	-3.00674		90.6466	93.4235	90.5503	76.3822	64.0677	42.8406		54.1886	63.5177	56.1233	43.4488	23.1314	-2.1327		82.2791	86.2556	84.8942	62.9235	48.1017	28.0012
CC1=CC(=CC=C1)CC(=O)N2CCC3=C(C2)N=C4C=C([NH][N]4[C]3=O)C5=CC=CC=C5	BFL	CC1=CC(=CC=C1)CC(=O)N2CCC3=C(C2)N=C4C=C([NH][N]4[C]3=O)C5=CC=CC=C5	S021-1061	KU0253005	D606	H04	49.2992	0	2	4.29	0	1			KU0253005	83.3645	86.0302	81.0209	67.8047	47.5203	15.2625		15.9667	15.3488	12.902	12.8309	7.17472	1.16746		84.8615	80.6357	69.048	49.8916	27.568	3.58616		8.8993	9.82004	7.36632	8.11222	3.10263	-2.4622		82.0449	72.7336	54.8121	32.0102	12.9789	-3.95407
CCCCSC1=NC2=C(N=N1)C1=C(NC(O2)C2=CC=C(O2)N(=O)=O)C=CC=C1	ChemDiv	CCCCSC1=NC2=C(N=N1)C1=C(NC(O2)C2=CC=C(O2)N(=O)=O)C=CC=C1	4896-1679	KU0065811	D188	L15	52.0603	0	2	3.43	1	0			KU0065811	83.2493	87.9065	79.0403	64.0477	28.8752	24.76		15.9459	6.14007	-3.82044	-4.79296	-10.0543	-10.8768		83.7363	80.4903	63.8014	47.3098	15.8932	16.1067		13.7726	5.84052	-3.43264	-2.36391	-5.97512	-5.66289		82.0141	73.3106	48.0622	30.0435	3.59015	8.19177
CC1=CC=C(CCNC(=O)C2=C3N=C(C)C(CC4=C(F)C=CC=C4)=C(O)N3N=C2)C=C1	ChemDiv	CC1=CC=C(CCNC(=O)C2=C3N=C(C)C(CC4=C(F)C=CC=C4)=C(O)N3N=C2)C=C1		KU0097142	D277	B17	48.2101	0	2	2.8	0	0			KU0097142	88.0629	80.8586	32.4745	-18.6102	-17.1874	-13.7377		30.3465	30.8568	25.6261	23.7369	15.0633	11.1318		85.9002	78.277	36.3215	-11.7224	-5.81098	-9.39415		27.5259	28.2826	23.5794	22.6025	13.4452	11.7673		81.7781	70.309	23.0268	-12.5375	-8.37203	-10.2215
OC(=O)c1ccc(cc1)c2nc3ccc(cc3[nH]2)c4ccc5[nH]c(nc5c4)c6ccc(cc6)C(=O)O	MayBridge	OC(=O)c1ccc(cc1)c2nc3ccc(cc3[nH]2)c4ccc5[nH]c(nc5c4)c6ccc(cc6)C(=O)O	RJC00553	KU0263501	D637	P13	67.7005	0	3	3.73	1	2			KU0263501	67.7005	63.5867	72.8856	71.1755	47.5072	4.60532		38.1699	41.1273	35.5011	33.718	26.5313	6.95766		77.5146	66.9827	73.5196	67.3465	40.2973	3.72385		44.0435	40.2122	27.747	24.5089	14.5511	4.8655		81.7521	70.4852	73.7422	61.3297	30.2265	2.54449
CCCCOC(=O)CCCCCN1C(=S)SC(=CC2=CC=C(OC)C=C2)C1=O	Life NPL	CCCCOC(=O)CCCCCN1C(=S)SC(=CC2=CC=C(OC)C=C2)C1=O	F0207-0167	KU0192640	D431	C03	27.3768	0	1	3.12	0	1			KU0192640	85.0535	17.437	12.7699	11.988	1.70494	-1.1804		-2.1327	19.2683	2.5974	3.31523	-2.24849	-3.71622		84.541	23.7139	19.2951	19.2889	7.9015	3.6918		9.77514	17.7056	2.54403	2.73429	-2.06207	-1.79055		81.7032	28.3946	23.8231	23.7615	11.5498	6.46523
BrC1=CC=C(C=C1)C1=CC=C(O1)\C=C\N(=O)=O	ChemBrdg	BrC1=CC=C(C=C1)C1=CC=C(O1)\C=C\N(=O)=O	5324772	KU0007309	D021	D11	57.1575	0	2	3.88	0	0			KU0007309	73.881	80.1629	74.9493	48.5342	25.8836	11.7941		39.5534	42.0459	43.2395	30.8518	20.9946	8.18659		80.1627	79.0677	66.0417	35.3896	14.8546	4.73435		45.0355	37.354	36.557	24.499	15.2381	5.67968		81.6814	73.5889	51.8012	20.4945	3.82388	-3.11625
BrC1=CC2=C(NC(=O)C(C3=NNC(C3)C3=CC=CO3)=C2C2=CC=CC=C2)C=C1	ChemDiv	BrC1=CC2=C(NC(=O)C(C3=NNC(C3)C3=CC=CO3)=C2C2=CC=CC=C2)C=C1		KU0045540	D131	M07	43.4587	0	2	2.87	0	0			KU0045540	78.0702	80.4182	75.2705	58.5243	32.1153	38.7065		53.4928	43.2499	35.0169	28.1006	19.6996	-1.40449		82.7097	76.3337	57.4465	32.8734	9.89924	12.887		42.4235	36.5108	26.8581	22.2737	13.4073	0.0686656		81.6451	67.9853	40.539	16.3913	-2.03843	0.761503
COC1=CC(NC(=O)C2=CC=CC=C2)=C(OC)C=C1NC(=O)CC1=CC=CS1	ChemBrdg	COC1=CC(NC(=O)C2=CC=CC=C2)=C(OC)C=C1NC(=O)CC1=CC=CS1	6790185	KU0032113	D087	A03	41.9696	0	0	3.56	1	3			KU0032113	80.874	79.6269	61.3818	38.185	17.2801	6.12893		26.4543	34.6523	25.3772	16.8357	-3.83221	-16.1223		83.2869	79.1036	53.4832	29.583	9.44155	2.90009		37.7848	35.9149	26.6018	16.0458	-0.262261	-10.1632		81.431	73.4883	39.9313	19.4766	4.50349	0.543712
ClC1=C(C=CC=C1)\N=C1\NC(=O)\C(S1)=C/C1=CC=C(O1)N(=O)=O	ChemDiv	ClC1=C(C=CC=C1)\N=C1\NC(=O)\C(S1)=C/C1=CC=C(O1)N(=O)=O		KU0054524	D156	N09	44.0385	0	0	3.27	0	0			KU0054524	85.9961	80.0033	56.2802	42.7276	28.3365	7.56354		50.1966	44.3997	28.8602	25.0729	5.19919	8.42839		84.7542	70.6237	38.2807	26.4398	16.2843	2.85709		42.6561	36.3351	20.9677	19.5849	3.94182	5.70674		81.189	57.9424	23.638	15.4402	9.43782	-2.61913
CCOC1=CC=CC2=C1OC(=C2)C(=O)NC3=NN=C(O3)C4=CC=NO4	Life Diversity	CCOC1=CC=CC2=C1OC(=C2)C(=O)NC3=NN=C(O3)C4=CC=NO4	F2483-0178	KU0171325	D361	P20	79.0217	0	2	4.97	0	2			KU0171325	93.7028	91.7568	85.0301	66.1299	33.541	10.6274		41.1001	35.7306	21.8125	16.8267	-2.42852	-3.0298		87.3573	78.9695	63.6828	41.5074	15.4654	2.53116		27.1783	23.7278	12.8613	10.078	-4.21272	-4.3874		81.0763	65.9166	44.8371	24.8097	5.08152	-1.99016
CN(C)C1C(C(SC(=C1c2ccccc2)c3ccccc3)c4ccccc4)N(=O)=O	MayBridge	CN(C)C1C(C(SC(=C1c2ccccc2)c3ccccc3)c4ccccc4)N(=O)=O	NRB02732	KU0268387	D652	F19	77.5449	1	2	2.87	0	0			KU0268387	77.5449	64.8423	49.4618	45.0315	23.3831	4.04308		31.4023	26.2944	18.8251	18.3418	6.94245	4.6415		83.9893	68.5649	52.549	44.0197	22.5056	3.39758		29.3236	23.9149	16.0668	15.4288	5.44036	3.24195		80.8354	60.315	41.7834	32.8138	12.7714	1.70751
CCCCCCCCCCCCCCCCCC(=O)CCN(C)C	MayBridge	CCCCCCCCCCCCCCCCCC(=O)CCN(C)C	BTB12892	KU0271928	D663	K20	46.1524	0	1	2.11	0	1			KU0271928	46.1524	29.808	22.8957	14.7164	8.00229	4.37603		48.0687	24.4643	16.4597	9.16205	3.09103	-2.77778		71.469	42.2957	24.954	15.0466	4.9355	3.04731		51.7409	21.9181	13.4715	7.28692	1.77699	-2.48723		80.1406	44.4373	23.1469	10.3787	0.0251926	2.10465
NS(=O)(=O)C1=CC=C(NC(=O)C2=CC=C(C=C2)N2C(=O)CCC2=O)C=C1	ChemBrdg	NS(=O)(=O)C1=CC=C(NC(=O)C2=CC=C(C=C2)N2C(=O)CCC2=O)C=C1	6295645	KU0025331	D069	C05	32.3265	0	0	3.15	1	2			KU0025331	86.1018	82.955	51.7902	35.7836	17.6449	3.92895		37.9092	31.2542	14.3621	-2.08537	-13.5309	-13.6364		83.6402	69.7509	33.4355	19.6888	7.06241	-2.37177		24.8428	20.1441	9.3618	-2.11283	-10.681	-13.7512		79.9389	52.8887	15.4098	6.65722	-1.0806	-7.41986
CCN1C(=S)SC(=CC2=CC=CC(=C2O)OC)C1=O	Life NPL	CCN1C(=S)SC(=CC2=CC=CC(=C2O)OC)C1=O	F1604-0660	KU0194307	D436	F07	43.1737	0	0	2.91	0	1			KU0194307	44.8696	14.6723	2.66245	-2.04912	-7.62207	-5.55772		-3.97562	-0.0859845	-11.0813	-8.4507	-15.4732	-11.0512		61.7186	28.6027	13.9946	7.89166	-1.27867	-2.637		0.0650618	3.30299	-7.62215	-6.38208	-13.162	-9.07099		79.6969	51.4318	33.831	27.7441	11.9919	5.18287
OC1=CC2=C(OC(=CC3=CC=CC=C3O)C2=O)C=C1	Life NPL	OC1=CC2=C(OC(=CC3=CC=CC=C3O)C2=O)C=C1	F3139-1701	KU0196475	D442	N22	16.8997	0	1	2.88	0	0			KU0196475	68.8562	41.0111	10.6699	3.3875	-7.44544	-5.1779		45.4509	44.4936	32.5136	19.9649	9.52551	5.97938		77.3146	57.9717	24.1034	10.1306	-1.61145	-1.78194		35.4129	34.9989	22.2993	13.6391	5.04359	4.41621		79.2388	72.3539	41.2058	21.7009	3.65754	3.03333
COC1=CC(O)=C(C=C1)C1=NNC=C1OC1=CC=C(Cl)C=C1	ChemBrdg	COC1=CC(O)=C(C=C1)C1=NNC=C1OC1=CC=C(Cl)C=C1	6648723	KU0029837	D078	F24	53.9161	0	1	3.5	0	0			KU0029837	88.9574	82.54	64.1383	52.0762	22.8396	13.0965		18.8988	14.3192	5.41082	-3.74715	-19.136	-17.7717		85.1708	73.85	52.6198	39.7229	14.8627	6.83629		10.1584	7.43494	0.211168	-3.75365	-17.6384	-16.7064		78.7822	62.2191	36.8517	25.5956	3.61534	2.03084
COC1=CC=CC(=C1OC)C(=O)N2CCC3=C(C2)N=C4C=C([NH][N]4[C]3=O)C5=CC=CC=C5	BFL	COC1=CC=CC(=C1OC)C(=O)N2CCC3=C(C2)N=C4C=C([NH][N]4[C]3=O)C5=CC=CC=C5	S021-0936	KU0253260	D606	G20	45.025	0	0	2.16	0	0			KU0253260	81.0517	87.924	81.4387	66.5732	25.3067	-0.412499		1.37214	-3.52713	-12.3723	-5.22059	-6.4684	0.875593		83.8596	83.2551	66.5082	49.1753	12.4312	-2.90137		-6.27635	-7.53166	-13.0686	-5.56764	-8.30983	-0.907127		78.3926	73.2527	49.2911	32.0102	2.33782	-5.69968
CC1=CC=C(NC(=O)C[N]2C=CC3=C2C=C[NH][C]3=O)C=C1	CNS	CC1=CC=C(NC(=O)C[N]2C=CC3=C2C=C[NH][C]3=O)C=C1	M052-0604	KU0205165	D469	P11	42.659	0	1	3.15	0	0			KU0205165	76.4129	77.421	44.9499	56.0803	6.47682	1.49298		4.12475	8.86435	18.309	13.3886	2.32487	1.95312		81.014	72.6262	28.8966	42.047	-2.92412	-3.98003		-2.16884	4.45818	9.13661	8.03852	-0.533732	-0.042061		78.1225	61.0155	11.473	25.7467	-8.30111	-8.66849
O=C(CC1=C[C](=O)[NH]C(=N1)SCC2=CC=CC=C2)NC3=CC4=C(OCO4)C=C3	Life Diversity	O=C(CC1=C[C](=O)[NH]C(=N1)SCC2=CC=CC=C2)NC3=CC4=C(OCO4)C=C3	F5485-0038	KU0177371	D380	N18	35.4533	0	2	3.86	0	0			KU0177371	86.7652	83.7049	58.1636	32.2663	2.64284	-0.977264		30.614	15.916	8.80803	9.57951	2.49408	0.263525		82.3218	73.6983	43.05	17.8668	-3.62081	-4.83407		32.4491	14.8684	7.76689	8.62052	3.01831	1.60016		77.2818	61.8193	25.3173	5.28605	-9.02687	-11.1217
CN(C)S(=O)(=O)Oc1ccc(cc1)c2noc(n2)c3ccc(Oc4cc(Cl)cc(Cl)c4)o3	MayBridge	CN(C)S(=O)(=O)Oc1ccc(cc1)c2noc(n2)c3ccc(Oc4cc(Cl)cc(Cl)c4)o3	SP00892	KU0263859	D638	F16	81.4369	0	1	3.52	1	2			KU0263859	81.4369	79.6706	66.3992	39.7031	17.153	3.81904		53.4942	49.1793	44.8948	39.3637	21.3049	4.46341		82.3525	71.2326	55.9318	26.2984	7.94157	1.99034		45.4777	41.8379	34.0259	31.25	12.8126	2.66667		76.7438	58.5688	44.3234	13.3092	1.37788	0.645253
CCOC(=O)C1=C2N(C(=O)C1=O)C(C)(C)CC3=C2C=C(OC)C(=C3)OC	Life NPL	CCOC(=O)C1=C2N(C(=O)C1=O)C(C)(C)CC3=C2C=C(OC)C(=C3)OC	F1094-0198	KU0193659	D434	N06	49.5281	0	2	4.33	0	0			KU0193659	83.8971	76.2717	48.7622	24.2091	6.06757	0.5902		37.2316	34.3938	15.5198	5.74878	-11.3948	-7.00809		80.3053	72.221	44.3755	23.2588	7.31135	2.41326		34.743	32.3947	16.0261	6.9104	-7.15084	-4.03155		76.7403	67.3971	40.1403	23.6538	8.01304	2.93874
CC1(C)CC(=O)C2=C(C1)OC3=C(C2C4=CC=C(O)C=C4)C(=O)CC(C)(C)C3	Life NPL	CC1(C)CC(=O)C2=C(C1)OC3=C(C2C4=CC=C(O)C=C4)C(=O)CC(C)(C)C3	F1217-0039	KU0194226	D435	E22	30.5657	0	2	2.76	0	0			KU0194226	84.2344	75.7382	40.5777	20.9207	6.61917	1.4755		24.4341	10.7481	-3.6342	-3.59299	-14.2902	-9.8832		80.6214	72.348	38.6225	20.1854	6.7212	3.43609		22.5548	11.8569	-0.499457	-1.39476	-8.24581	-7.07713		76.0012	67.9328	35.7891	19.133	5.24992	2.93874
CC(C)C(=O)NC1=CC(=C2C=CC(=NC2=C1)C)C(=O)NCCC3=CC=CN=C3	CNS	CC(C)C(=O)NC1=CC(=C2C=CC(=NC2=C1)C)C(=O)NCCC3=CC=CN=C3	M291-3163	KU0206096	D472	C04	22.4098	0	0	2.84	0	0			KU0206096	89.4827	75.2311	37.57	28.6368	10.1779	2.28924		51.7438	47.9495	44.7933	40.5806	24.0441	10.5168		83.2702	58.3993	20.9182	15.2748	3.26414	-0.265335		40.2985	37.0779	31.7814	30.9399	17.0794	7.02419		75.1879	41.4073	7.16599	5.40485	-3.23518	-4.52537
ClC1=CC=C(C=C1)C(=O)CSC1=NN=C(N1)C1=CC=CO1	ChemBrdg	ClC1=CC=C(C=C1)C(=O)CSC1=NN=C(N1)C1=CC=CO1	6620081	KU0029065	D114	N12	40.2545	0	2	3.28	0	0			KU0029065	73.082	82.8592	81.7468	71.7651	33.7865	25.2453		37.1884	41.2807	41.6775	41.5643	34.5431	27.6542		79.1006	75.799	65.2838	48.3315	16.5602	14.2802		48.7008	51.8574	47.3164	47.0529	32.1768	16.9681		74.7958	65.3498	47.4786	30.1123	8.15048	10.7111
CC1=CC(=C(NC(=O)C2CCN(CC2)C(=O)C3=CC4=C([NH]3)SC=C4)C=C1)Br	BFL	CC1=CC(=C(NC(=O)C2CCN(CC2)C(=O)C3=CC4=C([NH]3)SC=C4)C=C1)Br	L639-0075	KU0239759	D568	J12	66.8519	0	1	1.63	0	0			KU0239759	88.5258	87.1821	88.1543	67.8158	36.1955	11.3248		26.9674	33.3964	23.8386	18.1391	11.7962	6.31199		83.5339	77.1543	76.1974	48.146	21.8668	5.96319		19.9809	26.7152	17.372	13.9912	8.6195	4.06869		74.6073	63.3709	61.1117	30.2604	12.4136	5.21496
O=C(N1CCCC1)C2=C[NH]C3=NC=CC=C23	CNS	O=C(N1CCCC1)C2=C[NH]C3=NC=CC=C23	P168-0055	KU0210346	D484	M05	28.3774	0	2	3.12	0	0			KU0210346	75.2483	59.3862	50.0486	30.6254	6.33974	5.20885		35.6853	30.8099	26.3866	19.9044	0.45582	-5.05963		77.404	47.3849	39.4898	21.9015	3.06013	5.77104		24.2883	22.5455	17.5017	14.5527	-3.85151	-2.32987		74.0045	33.3219	25.4337	12.4312	-1.27902	3.36628
OC(=O)CCS(=O)(=O)C1=CC=C(C=C1)C1=CC=C(C=C1)S(=O)(=O)CCC(O)=O	ChemBrdg	OC(=O)CCS(=O)(=O)C1=CC=C(C=C1)C1=CC=C(C=C1)S(=O)(=O)CCC(O)=O	5230185	KU0003799	D006	L23	40.0804	0	0	2.25	0	0			KU0003799	87.3536	82.8671	75.2971	64.9587	45.6696	22.5031		47.4453	39.7166	22.7884	16.9861	10.8382	4.17094		79.0648	71.1176	59.5248	43.1445	20.8234	7.66303		34.174	23.8988	7.90646	2.4245	-1.38889	-5.89882		73.8924	64.8259	50.8957	30.5046	7.50213	-2.17676
CC1=C(F)C=C(NC(=O)C[N]2C=CC3=C2C=C[NH][C]3=O)C=C1	CNS	CC1=C(F)C=C(NC(=O)C[N]2C=CC3=C2C=C[NH][C]3=O)C=C1	M052-0578	KU0205151	D469	B11	27.3299	0	1	3.55	0	2			KU0205151	79.5186	70.0783	59.9779	32.4815	4.69484	0.431306		7.29979	17.3729	18.2699	13.6155	-2.67081	4.11125		79.6602	60.3661	47.267	21.1063	-1.63207	-2.98502		3.82463	11.383	11.6221	7.6605	-3.58407	-0.128977		73.7679	45.3289	31.5724	10.5149	-4.79007	-5.06792
CN(C)\C=C\C=C\C=C\C(=O)C1=CC=C(C)O1	ChemBrdg	CN(C)\C=C\C=C\C=C\C(=O)C1=CC=C(C)O1	5214954	KU0003328	D008	F04	47.7437	0	1	3.26	0	0			KU0003328	57.2941	68.0612	65.9561	71.8634	52.2247	21.8998		33.6287	37.1275	33.4355	17.3856	20.4142	12.7523		69.2174	72.0375	58.9151	62.1527	37.6511	11.0382		28.5313	26.9622	20.6603	11.0569	11.927	6.60436		73.043	68.8362	45.7545	46.7432	22.6897	1.48123
CCCCC(=O)N1CCC2=C(C1)N=C3C=C([NH][N]3[C]2=O)C4=CC=CC=C4Cl	CNS	CCCCC(=O)N1CCC2=C(C1)N=C3C=C([NH][N]3[C]2=O)C4=CC=CC=C4Cl	S021-1400	KU0215349	D498	H10	42.9738	0	1	2.82	0	1			KU0215349	82.2007	79.9976	65.8539	50.6318	24.2361	9.30624		37.0844	15.2119	16.7497	17.825	-1.87311	-1.26174		81.0911	71.0429	53.1884	36.7881	13.0098	2.3506		31.4952	12.4406	11.2834	12.8468	-5.32057	-2.81781		72.7607	57.5163	36.1098	22.1273	4.44731	-3.18267
O=N(=O)C1=CC=C(O1)\C=C\C1=NC2=C(C=CC=C2)C=C1	ChemBrdg	O=N(=O)C1=CC=C(O1)\C=C\C1=NC2=C(C=CC=C2)C=C1	6988322	KU0036696	D103	I19	58.7303	0	2	2.85	0	0			KU0036696	40.0961	64.8126	76.4404	70.3482	49.9982	21.0135		26.0388	28.2016	34.9805	33.0963	28.9695	10.3624		64.7186	78.7593	78.6772	59.8691	34.694	13.3257		45.3898	40.863	37.0056	34.5948	21.1468	-9.15737		72.6505	82.0338	74.6169	46.0127	20.9702	4.40407
O=C(NC1=CC2=C(C=C1)C1=C(C2)C=C(NC(=O)C2=CC=CO2)C=C1)C1=CC=CO1	ChemBrdg	O=C(NC1=CC2=C(C=C1)C1=C(C2)C=C(NC(=O)C2=CC=CO2)C=C1)C1=CC=CO1	7087399	KU0038977	D096	G24	26.589	0	1	2.82	1	0			KU0038977	91.1334	75.7214	37.8617	28.4085	5.78461	-0.583707		8.44875	-13.3889	-46.4238	-41.5569	-46.2963	-39.6733		80.3159	60.9972	25.9	17.4686	1.19893	-0.55065		10.6905	-9.00611	-34.6878	-30.9596	-34.1961	-29.0801		72.1517	47.3942	16.9681	10.649	0.0828863	-0.326227
Cc1ccc(C)n1c2ccc(cc2)C(=O)NNC(=O)c3ccc4nccnc4c3	MayBridge	Cc1ccc(C)n1c2ccc(cc2)C(=O)NNC(=O)c3ccc4nccnc4c3	HTS11107	KU0266188	D645	O21	83.7947	0	2	3.12	2	1			KU0266188	83.7947	80.1476	46.3145	19.7971	8.12405	0.139417		43.75	36.8841	24.58	16.3708	3.50759	1.84109		79.5478	69.8424	31.5983	7.01861	-1.933	-3.84149		38.9776	30.5943	19.2472	12.7668	2.88522	1.28913		72.0846	57.2023	17.1559	0.299669	-7.03	-5.42384
FC(F)(F)c1cc(NN=C(C#N)C(=O)c2ccco2)cc(c1)C(F)(F)F	MayBridge	FC(F)(F)c1cc(NN=C(C#N)C(=O)c2ccco2)cc(c1)C(F)(F)F	CD05270	KU0264276	D639	G22	81.2188	0	1	3.4	1	1			KU0264276	81.2188	90.9847	55.9301	33.1185	17.153	7.41344		6.17361	5.51254	5.24662	4.61634	1.96405	-0.78766		77.3906	86.2656	52.5694	41.225	15.4083	13.8039		-0.231321	2.46105	-1.10803	2.65625	-2.85782	-4		71.4519	81.9249	41.4937	37.6364	8.8259	13.2581
ClC1=CC=CC(NC2=NC(=O)\C(S2)=C\C2=CC=CO2)=C1Cl	ChemDiv	ClC1=CC=CC(NC2=NC(=O)\C(S2)=C\C2=CC=CO2)=C1Cl	609912 CB	KU0062798	D180	A11	73.9166	0	2	3.48	0	0			KU0062798	49.9988	64.4851	70.1447	71.7156	50.3585	26.4621		5.93923	17.0361	20.6399	25.6418	21.0317	24.184		68.4026	72.5757	68.803	64.2373	38.7366	14.8677		8.19523	16.7902	17.4984	22.1831	17.6046	19.0515		71.4479	70.3618	60.3634	52.4106	24.8255	3.98958
CC(NC(=O)CC1=C[C](=O)[NH]C(=N1)SCC2=CC=CC(=C2)Cl)C3=CC=CC=C3	Life Diversity	CC(NC(=O)CC1=C[C](=O)[NH]C(=N1)SCC2=CC=CC(=C2)Cl)C3=CC=CC=C3	F5485-0543	KU0177399	D380	J20	46.0974	0	0	2.3	0	0			KU0177399	85.5547	64.8608	48.0532	11.4347	0	-1.6671		42.9104	33.8992	14.7514	16.6298	1.01026	0.620059		80.0323	38.5858	26.5805	1.92304	-6.46065	-5.25749		46.0208	30.9234	12.9785	14.4232	2.49381	2.61489		71.4283	18.891	10.3203	-3.79074	-10.8936	-10.8024
FC1=CC(=C(F)C=C1)NC(=O)C[N]2C=CC3=C2C=C[NH][C]3=O	CNS	FC1=CC(=C(F)C=C1)NC(=O)C[N]2C=CC3=C2C=C[NH][C]3=O	M052-0577	KU0205133	D469	P09	40.4283	0	0	2.8	0	0			KU0205133	76.1541	77.421	62.1247	49.4515	13.4677	-0.630371		9.85915	7.69716	12.7137	7.07938	-2.50841	0.721154		77.7263	71.4461	52.2284	35.5527	4.14818	-3.25036		0.489739	2.49393	3.71585	1.33975	-4.67549	-0.168244		71.3539	57.1907	34.5428	18.2291	-3.83707	-7.97797
CC1=CC(=C(C=C1)[N]2N=NC(=C2C3=CC=CC=N3)C(O)=O)F	CNS	CC1=CC(=C(C=C1)[N]2N=NC(=C2C3=CC=CC=N3)C(O)=O)F	T640-0426	KU0218212	D506	G13	25.1194	0	2	3.46	0	1			KU0218212	49.8653	63.8546	54.7705	36.76	13.3823	7.86527		47.1867	42.6333	37.6729	35.9919	27.3641	13.6986		66.8702	61.51	37.4412	17.5602	1.17055	0.0652944		40.8399	32.6805	25.2084	25.5563	18.3824	8.1254		71.3072	53.298	21.3721	5.34783	-7.14568	-5.44371
ClC(Cl)C(NC(=O)C1=CC=CC=C1)S(=O)(=O)C1=CC=CC=C1	ChemDiv	ClC(Cl)C(NC(=O)C1=CC=CC=C1)S(=O)(=O)C1=CC=CC=C1	0318-0170	KU0045239	D130	C21	41.2113	0	1	3.36	0	0			KU0045239	80.3513	77.5747	67.0388	48.7805	25.395	21.4346		39.8993	14.9212	16.8463	17.057	8.60774	-1.81024		76.3715	71.3995	58.936	39.9321	16.8163	13.64		33.1023	13.1129	11.1368	13.5099	3.37403	0.297551		71.27	64.7265	48.9159	29.3225	7.80957	5.30471
COC1=NC=C(C=C1)C(=O)N2CCC3=C(C2)N=C4C=C([NH][N]4[C]3=O)C5=CC=CC=C5Cl	BFL	COC1=NC=C(C=C1)C(=O)N2CCC3=C(C2)N=C4C=C([NH][N]4[C]3=O)C5=CC=CC=C5Cl	S021-1380	KU0253191	D606	B16	36.0325	0	0	2.8	0	3			KU0253191	87.0379	90.6293	85.0597	48.3733	19.9641	0.687498		15.0542	15.3168	9.70241	12.0977	3.79845	0.942329		82.0704	82.1224	74.2729	33.4163	10.6031	-2.82929		13.1382	11.2806	5.92358	6.81416	1.10375	-1.726		70.9821	70.1897	59.9084	20.0295	3.46642	-5.3294
CC(=O)C1=C(C)N=C2SC(\C(N)=N\C#N)=C(N)C2=C1	ChemBrdg	CC(=O)C1=C(C)N=C2SC(\C(N)=N\C#N)=C(N)C2=C1	5728406	KU0015866	D048	J03	33.1841	0	0	2.28	0	0			KU0015866	81.2768	64.9344	44.0355	31.7983	12.7693	6.51484		19.0384	16.1528	11.8056	9.56004	0.104058	-0.474094		75.8739	35.058	14.7865	8.50552	-1.63143	-0.695728		14.3105	12.7175	8.25211	7.55037	4.53864	6.84189		70.7811	18.0593	3.3611	0.782042	-5.47745	-1.62866
CC(C)NC(=O)C1=CC(=NC2=C1C=CC=C2C)N(C)C	CNS	CC(C)NC(=O)C1=CC(=NC2=C1C=CC=C2C)N(C)C	Z603-9594	KU0226501	D530	O03	22.0681	0	1	3.49	0	0			KU0226501	75.9231	72.1055	57.6029	30.9701	4.25519	6.18414		40.2689	40.5811	35.0562	26.9674	1.65232	-12.4028		75.4674	67.2168	44.2849	20.6995	0.702329	2.22001		25.6022	27.6861	22.247	15.486	-6.36215	-18.4187		69.9021	56.4011	29.3384	11.775	-0.799517	2.5191
COC1=CC=C(C=C1)C2=CC3=NC4=C(CCN(C4)C(=O)CCC5=CC=CC=C5)[C](=O)[N]3[NH]2	BFL	COC1=CC=C(C=C1)C2=CC3=NC4=C(CCN(C4)C(=O)CCC5=CC=CC=C5)[C](=O)[N]3[NH]2	S021-1582	KU0253269	D606	P20	52.0747	1	0	2.79	2	1			KU0253269	78.0586	81.7017	81.2994	64.3837	30.0868	3.02499		-23.2848	-15.8915	-9.08059	-4.22794	-3.94052	-2.04305		78.1342	72.3526	69.4834	49.3902	18.1349	-3.33387		-19.6253	-12.6194	-9.60728	-5.50239	-4.81666	-4.55724		69.7117	58.0415	54.7059	34.4908	7.49714	-6.70472
Cl.NC(CO)C(=O)NNCC1=CC=C(O)C(O)=C1O	LOPAC	Cl.NC(CO)C(=O)NNCC1=CC=C(O)C(O)=C1O	B7283	KU0260493	D628	P05	84.2235	1	1	3.33	1	3			KU0260493	40.9646	36.4325	26.1922	15.4444	2.01513	2.4672		20.0509	11.1337	8.22742	7.75219	5.85124	3.68919		63.3107	57.8018	46.4998	31.8192	-0.704957	-5.48338		25.9184	15.6479	10.1844	5.53035	2.39078	2.01027		68.6937	66.1218	57.9843	43.7705	12.5243	-3.27772
[Na+].[Na+].[Na+].CC1=C(O)C(C=O)=C(COP([O-])([O-])=O)C(\N=N\C2=CC=C(C=C2)C([O-])=O)=N1	LOPAC	[Na+].[Na+].[Na+].CC1=C(O)C(C=O)=C(COP([O-])([O-])=O)C(\N=N\C2=CC=C(C=C2)C([O-])=O)=N1	M7684	KU0261395	D630	F22	94.4466	0	0	3.81	0	0			KU0261395	88.013	87.7541	83.4638	82.6072	75.1682	68.7077		9.11733	13.8071	17.9933	21.2131	10.6446	12.0144		75.4152	68.7531	58.7781	54.4878	43.9893	38.1069		12.531	11.4938	9.09091	8.77079	-0.804173	3.44311		68.3493	59.2191	47.0791	42.4654	31.3621	26.3863
O=C1CCCC2=C1C(C3=NC=CC=C3)C4=C(CCCC4=O)O2	Life NPL	O=C1CCCC2=C1C(C3=NC=CC=C3)C4=C(CCCC4=O)O2	F1217-0040	KU0194228	D435	G22	10.8521	0	2	3.68	0	0			KU0194228	77.9707	62.1087	43.7332	33.5344	9.9789	1.27877		30.7603	18.6873	12.0048	4.22535	-13.1382	-10.003		74.3626	56.4118	43.923	28.061	9.93426	2.66897		29.8851	17.87	10.6406	2.66272	-5.85475	-6.77038		68.1872	53.3605	44.3828	29.7893	16.0813	5.61032
COC1=CC=C(CNC(=O)C[N]2N=C3CSCC3=C2NC(=O)CC4=CC=CS4)C=C1	Life Diversity	COC1=CC=C(CNC(=O)C[N]2N=C3CSCC3=C2NC(=O)CC4=CC=CS4)C=C1	F5486-0836	KU0177470	D381	A05	41.9918	0	2	3.65	0	1			KU0177470	82.9138	74.6193	61.7989	43.1349	13.7887	7.18577		40.7225	27.6471	17.7149	23.8065	10.2447	4.80546		77.3387	59.3907	39.7839	21.9926	0.0709962	-3.21095		33.4147	23.7734	14.4127	19.2047	8.15438	5.20051		66.9877	40.1483	18.5765	5.39099	-8.12018	-10.7492
O=C1NC2=CC=C(C=C2C(C2=CC=CC=C2)=C1SC1=NC2=C(O1)C=CC=C2)N(=O)=O	ChemDiv	O=C1NC2=CC=C(C=C2C(C2=CC=CC=C2)=C1SC1=NC2=C(O1)C=CC=C2)N(=O)=O		KU0067471	D193	C14	28.316	0	0	2.5	0	2			KU0067471	85.2168	71.988	44.3997	23.2925	11.3784	11.1433		9.47507	9.27406	4.61636	0.0978155	-6.72554	-2.67738		77.507	58.6016	30.6503	13.3902	5.97879	8.41199		9.43147	9.13793	3.64853	1.0193	-4.42026	-3.79747		66.9195	44.0566	19.4729	8.36314	3.74292	7.34132
O=C1N(Oc2ccc(N(=O)=O)c(c2)N(=O)=O)C(=O)c3ccccc13	MayBridge	O=C1N(Oc2ccc(N(=O)=O)c(c2)N(=O)=O)C(=O)c3ccccc13	XBX00332	KU0275243	D674	N07	72.2964	0	0	2.75	0	0			KU0275243	72.2964	53.6709	24.992	14.545	12.8299	7.11991		9.16965	-8.29838	-12.0037	-6.87593	-10.8861	-10.2946		69.1434	49.4397	22.9091	13.1271	9.73847	2.27828		8.11744	1.9153	-3.67951	0.654837	-6.66667	-5.29744		66.4384	43.6341	17.0641	7.29091	3.77864	-1.45309
CCC(C)NC(=O)C1=C2C=CC(=NC2=CC(=C1)NC(C)=O)C	CNS	CCC(C)NC(=O)C1=C2C=CC(=NC2=CC(=C1)NC(C)=O)C	M291-1149	KU0206314	D472	M17	23.7307	0	1	3.27	0	0			KU0206314	89.0945	74.587	37.1675	27.7087	11.6857	2.02382		55.5302	52.0383	48.5475	43.8303	29.5067	13.8103		77.404	54.0066	20.1807	15.6061	3.67216	-1.65835		42.4599	37.8169	31.6516	32.0364	19.0425	8.53971		66.384	37.6309	9.24524	7.7142	-1.47965	-4.72266
CC1=C(C=CC=C1)C(=O)N2CCC3=C(C2)N=C4C=C([NH][N]4[C]3=O)C5=CC=CC=C5	CNS	CC1=C(C=CC=C1)C(=O)N2CCC3=C(C2)N=C4C=C([NH][N]4[C]3=O)C5=CC=CC=C5	S021-1064	KU0215325	D498	P08	46.9853	0	2	3.49	0	1			KU0215325	67.5135	80.8347	74.5975	45.445	10.1754	6.18414		-29.0921	-27.0262	-20.6855	-8.06219	-8.30378	-3.2935		71.589	74.5448	59.5671	31.8176	3.44476	1.82824		-22.5427	-15.713	-16.0158	-4.95868	-10.013	-3.77479		65.5415	64.8377	43.9765	20.9007	-3.24804	-1.51146
CC(C)(C)OC(=O)COC1=CC=C2C=C([C](=O)OC2=C1)C3=CC=CC=C3	Life NPL	CC(C)(C)OC(=O)COC1=CC=C2C=C([C](=O)OC2=C1)C3=CC=CC=C3	F1864-0071	KU0195009	D438	D11	43.6756	0	2	3.77	0	0			KU0195009	23.4286	16.7579	8.33248	3.98781	-5.66641	-2.0657		18.6303	13.6715	11.1409	10.4053	-0.342466	5.51063		41.1721	30.9519	22.5271	16.0875	3.44256	2.02969		11.8196	10.9888	8.96851	8.96027	1.69832	5.3681		64.7026	50.3603	41.9896	30.2199	14.8656	5.71719
COC1=CC(=CC=C1)OC2=C(OC3=CC(=CC=C3[C]2=O)OC(=O)N(C)C)C(F)(F)F	Life NPL	COC1=CC(=CC=C1)OC2=C(OC3=CC(=CC=C3[C]2=O)OC(=O)N(C)C)C(F)(F)F	F3385-2079	KU0198098	D448	E04	61.3854	0	3	2.51	0	1			KU0198098	57.2765	51.7019	35.5271	26.9326	12.9509	6.55348		21.3226	18.1584	8.86076	8.92794	0.428113	5.7732		63.3235	58.6612	41.7615	34.8904	19.0717	11.9844		18.3573	13.1141	5.77974	7.33945	0.726443	5.82779		64.6101	65.9617	44.974	43.333	28.9407	22.4742
Clc1ccc(cc1)C(=O)NNC(=O)C(=O)NNC(=O)c2ccc(Cl)cc2	MayBridge	Clc1ccc(cc1)C(=O)NNC(=O)C(=O)NNC(=O)c2ccc(Cl)cc2	JP00163	KU0263120	D636	C10	75.0048	0	1	3.03	0	1			KU0263120	75.0048	64.1413	61.5061	53.2072	29.8674	0.112325		-11.9085	-3.1279	8.16839	9.51341	-0.965379	-16.3439		69.6376	57.5316	54.9619	48.8169	28.7698	-1.79772		-9.09091	-1.85143	4.10896	7.56696	-4.78685	-13.1462		64.4119	53.135	50.6657	45.9729	25.5591	-4.90636
Cc1cccc(c1)c2noc(n2)C(=O)NNC(=O)C(Cl)(Cl)Cl	MayBridge	Cc1cccc(c1)c2noc(n2)C(=O)NNC(=O)C(Cl)(Cl)Cl	SPB00514	KU0266208	D646	C03	74.0124	0	1	3.43	0	0			KU0266208	74.0124	47.3506	23.1394	14.6387	9.39564	9.20149		7.87879	8.39695	3.22249	2.95858	-2.3946	1.00129		66.9528	39.8547	14.9894	4.63365	-0.48325	-1.58782		4.90644	4.82729	0.320787	1.59585	-1.00355	1.55515		64.1117	34.7216	8.81182	-0.499449	-5.2438	-5.77539
C[N]1N=C(C2=NN=C(O2)C3=C(F)C=CC=C3)C4=C1CCN(C4)C(=O)C5=C(Cl)C=CC=C5	BFL	C[N]1N=C(C2=NN=C(O2)C3=C(F)C=CC=C3)C4=C1CCN(C4)C(=O)C5=C(Cl)C=CC=C5	L854-0456	KU0241474	D573	M09	48.3936	0	1	2.38	0	0			KU0241474	63.2291	59.3825	57.6233	52.2049	43.5837	32.8624		30.7158	1.21695	1.05993	3.0632	-0.852713	-0.603091		64.8941	58.9724	54.2443	46.2384	35.3924	23.3371		27.5644	-0.924642	-2.2383	-1.92478	-3.88521	-2.56742		63.9951	57.5742	50.1405	40.6131	27.7045	16.9403
COC1=CC=C(\C=C\C2=CC(C(O)=O)=C3C=CC=CC3=N2)C=C1	ChemBrdg	COC1=CC=C(\C=C\C2=CC(C(O)=O)=C3C=CC=CC3=N2)C=C1	7029137	KU0038190	D106	D10	60.9795	0	1	3.12	0	0			KU0038190	72.4327	71.2771	65.8277	61.7052	53.3879	43.4862		5.54017	-6.06267	-3.90117	0.581771	5.18471	1.08074		67.8921	68.5014	60.94	55.1819	44.8099	35.7188		3.64627	2.36398	2.43644	5.82719	-0.803506	-11.7738		63.471	63.6204	54.1695	46.8104	35.945	28.4361
CC1=CC2=C(S1)C(=C([NH]2)C(=O)NC3=CC=C(F)C=C3)CN4CCOCC4	CNS	CC1=CC2=C(S1)C(=C([NH]2)C(=O)NC3=CC=C(F)C=C3)CN4CCOCC4	M372-0712	KU0206468	D473	G05	24.4077	0	1	2.94	0	0			KU0206468	76.8011	69.9494	44.6815	25.0572	6.20267	-2.4883		40.6852	38.1099	34.4714	21.452	9.21502	1.71073		73.0205	56.5635	29.567	13.5518	0.95204	-5.04137		27.0179	27.4388	20.2889	13.8719	3.33622	0.0853971		63.0707	39.4222	14.1958	4.22561	-4.0377	-7.92865
CC(=O)Nc1cc(nn(c2ccc(Cl)cc2)c1=O)C(=O)c3cccs3	MayBridge	CC(=O)Nc1cc(nn(c2ccc(Cl)cc2)c1=O)C(=O)c3cccs3	HTS08477	KU0267905	D651	D09	68.442	0	0	3.1	0	0			KU0267905	68.442	60.7427	30.1491	23.8402	9.67822	-1.11533		21.8297	20.7445	21.6077	8.96785	-1.51079	-2.1822		70.7976	45.4354	14.4381	7.90446	-2.96853	-1.38294		12.69	13.4043	12.7493	6.19281	-1.80602	-0.652742		62.799	28.3479	2.64228	-1.24862	-7.94863	-1.95861
CC1=CC=C(C=C1C)N2CCC(NC(=O)CC3=CC=CS3)C2=O	CNS	CC1=CC=C(C=C1C)N2CCC(NC(=O)CC3=CC=CS3)C2=O	P314-0956	KU0211396	D487	G05	30.0348	0	0	2.94	0	0			KU0211396	44.3208	44.443	41.5954	22.9359	5.10606	-4.08082		29.7097	29.7521	23.1597	19.8361	6.06592	-2.9635		61.4172	53.5477	42.7079	19.3171	4.8282	-2.12268		21.6253	24.1448	17.1422	15.0423	0.904872	-3.78316		62.3607	47.6529	30.1368	11.4485	1.4295	-1.07277
OC1=NC(=NC(C2=CC=C3OCOC3=C2)=C1C#N)N1CCCCC1	ChemDiv	OC1=NC(=NC(C2=CC=C3OCOC3=C2)=C1C#N)N1CCCCC1	F0918-6180	KU0083146	D237	J16	48.7434	0	1	3.57	0	0			KU0083146	78.8965	66.277	55.5357	53.7038	26.6749	13.1271		27.8578	2.23001	-4.88959	-0.208024	-6.15339	-1.68116		71.163	57.8585	45.0693	42.1383	16.8272	5.9065		25.8853	-0.394132	-6.69867	-0.857561	-7.27695	-2.1541		62.3261	46.9072	34.0367	30.2008	6.18802	-1.14802
C[N]1N=C(C2=C1CCN(C2)C(=O)CC3=CC=CS3)C4=NC(=NO4)C5=CC=CC=C5	BFL	C[N]1N=C(C2=C1CCN(C2)C(=O)CC3=CC=CS3)C4=NC(=NO4)C5=CC=CC=C5	L851-0071	KU0240968	D571	C22	38.1882	0	2	3.9	0	0			KU0240968	64.9978	65.199	48.4315	34.9629	10.1227	9.89997		32.9718	34.5363	24.4191	20.0465	6.16279	2.07312		66.8265	58.406	36.5378	21.1672	2.41312	-0.450523		37.26	26.1211	16.9116	12.6549	0.684327	-0.862999		62.1954	45.426	21.102	8.73485	-3.68139	-6.22865
COC1=C(OC)C=C(C=C1)C2CC(NC3=NC(=N[N]23)N)C4=CC=C(Cl)C=C4Cl	BFL	COC1=C(OC)C=C(C=C1)C2CC(NC3=NC(=N[N]23)N)C4=CC=C(Cl)C=C4Cl	6321-0499	KU0227213	D532	H20	49.9097	0	0	4.31	0	0			KU0227213	70.9196	62.6174	56.1188	49.7014	39.4128	34.5492		11.7028	8.65248	1.67371	3.63691	0.397797	8.55125		66.9685	58.2156	50.833	42.6216	32.3743	27.6989		8.86036	7.62864	0.0404	1.7673	0.63335	7.92272		61.7901	52.044	43.0316	34.9299	25.0539	21.6581
O=C1CSC2=NC3=C(CCc4ccccc34)C(N12)c5cccs5	MayBridge	O=C1CSC2=NC3=C(CCc4ccccc34)C(N12)c5cccs5	HTS12434	KU0266706	D647	E14	63.2791	0	1	3.46	0	0			KU0266706	63.2791	67.0288	53.1812	41.1279	24.0896	4.04308		22.8817	23.9437	17.5613	14.9012	9.28427	10.0127		67.4831	60.0258	35.5266	22.0098	10.7696	-1.65611		18.0959	19.0347	13.8668	14.1389	10.6029	9.95126		61.292	46.5795	18.673	9.04002	-0.242414	-6.42826
COC1=C(CC(=O)N2CCC3=C(C2)N=C4C=C([NH][N]4[C]3=O)C5=CC=CC=C5Cl)C=CC=C1	BFL	COC1=C(CC(=O)N2CCC3=C(C2)N=C4C=C([NH][N]4[C]3=O)C5=CC=CC=C5Cl)C=CC=C1	S021-1300	KU0253127	D606	B12	46.1907	0	0	2.77	0	0			KU0253127	73.9771	79.6727	64.8654	39.7523	17.4335	7.56248		-2.95011	-18.5061	-14.1459	-5.62233	-4.14729	-1.16849		70.6195	68.3173	39.8033	20.3793	2.19374	-3.40596		-6.97892	-18.3079	-13.4298	-6.12832	-5.84989	-2.28695		59.0194	52.227	19.5094	7.8904	-5.66988	-8.92641
CC1=NC(=C2CCC(=O)N(CC3CCCCC3)C2=N1)C	CNS	CC1=NC(=C2CCC(=O)N(CC3CCCCC3)C2=N1)C	T817-0167	KU0218606	D507	A16	50.0835	0	1	3.15	0	0			KU0218606	55.4322	54.7667	48.9825	47.3749	39.9001	34.0428		-2.36573	-2.98283	-3.75827	-2.76418	-3.98936	-4.60507		56.5278	54.1171	47.74	42.478	31.9392	24.6813		-5.30688	-3.67518	-8.02984	-4.95868	-8.391	-6.82448		57.3534	53.1041	43.6778	35.963	24.5851	16.0854
O=C(N1CCC2=C(C1)N=C3C=C([NH][N]3[C]2=O)C4=CC=CC=C4)C5=CC=CC=C5	CNS	O=C(N1CCC2=C(C1)N=C3C=C([NH][N]3[C]2=O)C4=CC=CC=C4)C5=CC=CC=C5	S021-1039	KU0215323	D498	N08	51.0615	0	2	4.48	0	0			KU0215323	78.4105	86.2157	76.4447	54.0092	15.849	12.9086		-0.639386	0.964146	0.150331	-6.44976	-4.49173	-1.60303		72.6232	75.6472	61.0288	37.2459	3.57853	4.89708		-5.58376	-0.0660211	-3.40061	-7.7135	-7.50433	-4.00938		57.0627	59.6497	42.2339	22.4217	-2.04876	0.552973
[Na+].CC(=O)OCC1=C(N2[C@H](SC1)[C@H](NC(=O)CC1=CC=CS1)C2=O)C([O-])=O	LOPAC	[Na+].CC(=O)OCC1=C(N2[C@H](SC1)[C@H](NC(=O)CC1=CC=CS1)C2=O)C([O-])=O	C4520	KU0260650	D628	M15	61.8735	0	1	3.2	0	0			KU0260650	83.4409	72.9017	52.9189	38.6298	24.2196	15.9246		43.1529	49.9492	32.107	24.8784	17.9504	11.7205		67.9349	36.8577	14.2955	6.86296	-0.281983	-0.640016		41.199	42.1653	22.6844	17.9088	11.8887	9.19589		56.6871	18.2499	-0.126217	-4.86897	-9.54723	-8.64356
CCCC1=CC=C(OC2=COC3=C(C=CC(=C3)OC)[C]2=O)C=C1	Life NPL	CCCC1=CC=C(OC2=COC3=C(C=CC(=C3)OC)[C]2=O)C=C1	F0706-0202	KU0193249	D432	D21	72.7306	0	3	3.34	0	0			KU0193249	56.0479	28.2048	12.8685	11.6444	6.71946	7.91852		-14.455	4.02439	-2.71821	7.43069	-0.518882	1.7455		54.3218	28.8567	14.1885	17.4321	11.6391	14.2398		-10.3998	4.61039	-2.8267	6.28261	-0.722789	0.728711		56.5719	35.4665	21.3211	25.9143	19.9497	21.2124
O=C(CCC1=CSC(=N1)NC(=O)NC2=CC=CC=C2)NC3=NC4=C(S3)C=CC=C4	Life Diversity	O=C(CCC1=CSC(=N1)NC(=O)NC2=CC=CC=C2)NC3=NC4=C(S3)C=CC=C4	F5331-0043	KU0177354	D380	M17	40.2248	0	1	2.03	0	2			KU0177354	82.5837	79.3304	76.9078	43.0217	8.50306	5.57615		35.4647	17.0084	14.0599	13.5789	7.75059	0.0775074		69.3927	63.1922	59.1025	25.6988	-0.283985	-1.37612		32.2475	16.9924	12.7058	12.106	6.65017	1.61967		55.8861	45.9927	39.4261	11.7395	-6.20014	-6.86459
NC1=CC(OC2=CC=C(O)C(N)=C2)=CC=C1O	ChemBrdg	NC1=CC(OC2=CC=C(O)C(N)=C2)=CC=C1O	6911175	KU0034728	D095	E08	64.6967	0	1	3.15	0	2			KU0034728	87.2374	80.3003	70.5604	55.4709	31.2811	19.846		21.8837	15.6951	6.88742	12.6946	9.79689	10.6184		68.9049	59.758	48.9946	34.847	16.785	8.18633		19.0676	14.4419	7.7965	12.3114	9.3179	10.2077		55.3391	46.6312	34.6321	22.2951	7.10059	2.33796
CC=CC(OC(=O)c1ccccc1C(=O)O)C#C	MayBridge	CC=CC(OC(=O)c1ccccc1C(=O)O)C#C	SB01654	KU0273857	D669	D21	83.6168	0	2	5.04	0	2			KU0273857	83.6168	73.1045	51.5021	32.6686	15.4135	8.85647		28.2741	28.2089	21.3205	22.4398	11.31	9.3785		70.5531	54.6934	30.9577	16.9852	4.14509	1.5571		16.7862	17.6446	11.2187	15.1139	5.82164	5.99878		55.2706	36.8949	14.9685	5.1086	-3.15096	-3.73828
CC(C)CC(N1C(=O)C2C3C=CC(C2C1=O)C4C3C(=O)N(C(CC(C)C)C(O)=O)C4=O)C(O)=O	Life NPL	CC(C)CC(N1C(=O)C2C3C=CC(C2C1=O)C4C3C(=O)N(C(CC(C)C)C(O)=O)C4=O)C(O)=O	F0840-0166	KU0193449	D433	L13	27.7589	0	1	2.33	0	0			KU0193449	61.0106	38.6815	21.694	13.4113	0.752178	0		52.1619	21.6809	7.86611	8.77709	4.49127	3.27824		61.6554	43.0787	26.7933	18.2004	4.36058	5.48177		40.8979	15.5336	3.87806	2.61866	1.3204	0.367272		55.1992	41.2526	29.0446	22.2545	8.78671	11.5947
Cc1ccsc1Cn2c(C)ccc2C	MayBridge	Cc1ccsc1Cn2c(C)ccc2C	HTS04300	KU0272828	D666	O16	76.6416	0	1	2.2	0	1			KU0272828	76.6416	56.0716	37.488	19.8551	5.43143	0.173656		-6.45969	20.7391	13.0915	9.00446	-2.67539	-4.49275		69.1434	39.127	21.1278	8.02667	-2.71345	-5.45803		-12.9684	14.2763	8.48789	6.94415	-3.03733	-3.33471		54.6421	21.8537	6.38656	-1.93432	-7.92133	-10.1468
CN(C)C=CC(=O)c1ccccn1	MayBridge	CN(C)C=CC(=O)c1ccccn1	SEW04035	KU0263906	D638	E19	79.1475	0	0	2.84	0	0			KU0263906	79.1475	69.0219	50.9232	34.5693	16.5803	5.27927		25.2585	30.7216	30.3173	29.2265	17.976	3.70857		65.606	52.2034	33.6237	20.4436	6.50063	1.73352		15.059	21.0657	16.2512	19.2188	7.26363	0.818713		54.1589	39.455	21.4909	10.9691	-0.508948	-0.42611
FC(F)(Sc1ccccc1)C(=O)NNC(=O)c2ccsc2	MayBridge	FC(F)(Sc1ccccc1)C(=O)NNC(=O)c2ccsc2	RDR03624	KU0268951	D654	J14	81.7014	1	1	3.17	0	2			KU0268951	81.7014	67.1681	47.6682	35.002	22.6096	18.9007		25.484	45.1	35.844	34.2704	17.0817	7.68752		64.9924	44.8257	25.6835	13.2706	4.13244	-2.05362		13.415	35.1363	27.5651	25.2999	12.5742	4.85822		53.4351	32.4259	13.4425	2.01637	-6.4745	-9.70132
O=C(NC1=NC=C(S1)N(=O)=O)C1=CC=C2C(=O)N(N3C(=O)C4=C(C=CC=C4)C3=O)C(=O)C2=C1	ChemBrdg	O=C(NC1=NC=C(S1)N(=O)=O)C1=CC=C2C(=O)N(N3C(=O)C4=C(C=CC=C4)C3=O)C(=O)C2=C1	6428025	KU0026378	D039	A20	39.7343	0	0	3.55	0	0			KU0026378	81.7904	69.5136	47.1491	26.4428	18.061	7.75041		31.5238	26.6994	19.2791	10.9494	0.138744	-4.77481		63.8905	49.9666	31.377	17.1111	10.2523	0.865418		27.4306	25.0558	17.5439	12.1951	7.85699	3.71297		53.133	40.1737	24.5599	13.1954	6.20088	-2.09032
OC(=O)CC1SC(=NC1=O)c2ccc3OCOc3c2	MayBridge	OC(=O)CC1SC(=NC1=O)c2ccc3OCOc3c2	HTS04926	KU0270963	D660	F20	73.2432	0	0	3.02	0	0			KU0270963	73.2432	59.8933	37.0336	24.5481	10.6697	9.09345		38.6576	41.8462	35.5689	30.7122	19.0873	19.7187		58.9692	43.3337	18.6533	10.3106	2.25862	0.861197		32.6694	34.8963	28.5949	25.7495	16.7088	17.4815		52.4762	35.5256	9.6301	2.36274	-4.00563	-4.62027
CCOC1=C(C=CC=C1)C2=NC(=NO2)C3=C[NH][C](=O)C=C3	CNS	CCOC1=C(C=CC=C1)C2=NC(=NO2)C3=C[NH][C](=O)C=C3	P029-0117	KU0209172	D480	G20	20.4201	0	0	2.68	0	1			KU0209172	52.085	53.5893	38.1067	18.9586	11.2745	0.696725		33.4234	8.13223	-1.81513	-6.28201	-9.2216	-11.7094		58.194	40.5664	23.8682	9.37691	6.12026	1.79101		24.0358	7.0191	-2.22422	-4.02759	-10.7889	-8.09689		52.1842	29.3034	13.7998	3.14464	-0.125394	0.406913
OC(=O)CC1=NN(C(=O)C1)C1=CC(=CC=C1)N(=O)=O	ChemDiv	OC(=O)CC1=NN(C(=O)C1)C1=CC(=CC=C1)N(=O)=O		KU0100531	D287	K06	36.7686	0	0	2.84	0	0			KU0100531	88.3009	76.8361	68.5645	61.4137	49.6373	32.2581		42.9809	30.9766	25.3818	17.728	3.5443	5.45736		68.1347	46.1706	34.3533	28.2695	18.7201	15.7319		38.8817	29.1339	24.5591	16.3076	3.5123	6.44811		50.5655	28.0717	20.4489	15.9728	8.31603	13.4028
O=C(NC1=NN=C(O1)C2=CC=NO2)C3=CC4=C(C=C3)N=CS4	Life Diversity	O=C(NC1=NN=C(O1)C2=CC=NO2)C3=CC4=C(C=C3)N=CS4	F2483-0098	KU0171317	D361	H20	57.2226	0	0	3.05	1	1			KU0171317	81.399	78.1502	64.2838	33.6921	15.6525	10.861		49.1648	45.1566	32.4648	18.926	2.44575	-2.31001		68.6824	51.9867	33.263	10.5152	1.40595	-2.7392		41.4393	36.2861	23.0235	13.286	-0.448384	-4.21354		50.4309	29.0771	10.6012	-4.99299	-8.9419	-12.5523
CN1CC(=Cc2ccco2)C(=O)C(=Cc3ccco3)C1	MayBridge	CN1CC(=Cc2ccco2)C(=O)C(=Cc3ccco3)C1	DP01041	KU0272548	D665	G19	69.4432	0	2	2.79	0	0			KU0272548	69.4432	67.6613	60.4298	54.6654	42.6789	22.1284		44.3711	44.6114	40.624	36.7786	29.4497	22.9585		58.0625	50.5992	39.744	32.2145	22.0675	10.4669		33.517	31.5086	27.1589	23.9211	16.1706	13.3467		50.1748	38.0441	24.3352	17.702	8.89299	4.59536
COC1=CC2=C(C=C1)C1=NC3=C(C=C(Br)C=C3)C(C(O)=O)=C1CC2	ChemDiv	COC1=CC2=C(C=C1)C1=NC3=C(C=C(Br)C=C3)C(C(O)=O)=C1CC2	3851-0187	KU0059417	D170	G24	29.3056	0	1	3.51	0	0			KU0059417	75.6745	69.0477	55.4931	45.4557	33.9692	25.2919		-46.029	-12.4	-14.8285	-8.84397	-13.0587	-9.46156		62.4129	54.5207	41.2946	30.3823	18.7068	11.1508		-16.2543	-8.32973	-11.3542	-7.0722	-9.32994	-6.83903		50.0867	43.5885	30.8503	20.2825	10.0066	3.28921
COC1=CC=CC=C1CCC(=O)N2CCC3=C(C2)N=C4C=C([NH][N]4[C]3=O)C5=CC=CC=C5	BFL	COC1=CC=CC=C1CCC(=O)N2CCC3=C(C2)N=C4C=C([NH][N]4[C]3=O)C5=CC=CC=C5	S021-1001	KU0253320	D606	C24	39.8626	0	1	3.27	0	1			KU0253320	58.6034	78.4552	82.2743	67.1205	18.277	2.74999		-4.46855	-14.3097	-8.07175	-1.51221	-1.93798	3.16623		62.8187	72.2819	72.8941	54.1895	9.14059	0.0540628		-5.22248	-11.3269	-5.51662	-2.4115	-4.56954	0.755124		49.3328	57.7819	58.6343	38.2909	1.15547	-3.58379
CSC(C)C(=O)C=CN(C)C	MayBridge	CSC(C)C(=O)C=CN(C)C	KM07740	KU0268922	D654	M12	73.8561	0	1	1.88	0	0			KU0268922	73.8561	61.0031	40.6618	23.0547	9.27249	3.1346		41.1303	51.2333	39.072	32.2805	17.2095	9.46156		61.3008	40.8686	18.7859	6.49553	-2.76053	-5.56466		28.3779	41.0861	27.2588	20.5009	10.2205	5.46289		48.8803	23.5627	5.02548	-3.72348	-9.95108	-9.55188
O=C(N1CCCCCC1)C2=C[NH]C3=NC=CC=C23	CNS	O=C(N1CCCCCC1)C2=C[NH]C3=NC=CC=C23	P168-0046	KU0210344	D484	K05	24.5841	0	1	2.62	0	0			KU0210344	66.9665	69.4342	44.6815	7.15919	3.04993	0.962145		38.8926	38.5455	31.6639	7.98907	1.9986	-5.27647		59.6767	60.4317	31.7125	3.08146	0.544023	1.19401		25.6657	28.6761	21.5457	6.03026	-2.71462	-4.54441		46.9776	46.8298	18.2058	-1.62146	-4.48912	-0.283606
CSCCC(C)(O)CNC(=O)C1CC1	Life NPL	CSCCC(C)(O)CNC(=O)C1CC1	F6170-0126	KU0200150	D454	I12	32.8234	0	0	3.04	0	2			KU0200150	39.3482	40.4484	27.3456	19.1529	5.1384	4.37331		6.59709	3.87513	-4.49146	-2.58621	-9.36186	-8.78505		47.9472	51.9729	38.5831	30.4266	12.5551	7.58197		5.47382	3.24074	-2.8811	-1.38018	-7.07631	-6.65799		46.3242	54.9454	43.4388	36.1682	14.7367	8.96212
[O-][N+](=O)C1=CC=C(O1)C(=O)NC2=NN=C(O2)C3=CC=CS3	Life Diversity	[O-][N+](=O)C1=CC=C(O1)C(=O)NC2=NN=C(O2)C3=CC=CS3	F1374-0979	KU0169186	D355	E07	44.5544	0	1	3.61	0	2			KU0169186	81.7408	61.6111	31.2083	26.6912	8.37781	6.77352		48.9101	45.0259	32.1642	17.5109	9.07901	6.51589		62.2777	40.7668	16.6576	13.6974	1.68714	1.699		36.3693	33.0686	21.9026	11.4716	5.51088	4.41628		45.6773	25.388	5.08596	3.85469	-4.58256	-4.1234
COC1=CC(\C=C2/S\C(NC2=O)=N\C(C)=O)=CC(Br)=C1OCC(O)=O	ChemDiv	COC1=CC(\C=C2/S\C(NC2=O)=N\C(C)=O)=CC(Br)=C1OCC(O)=O	3601-1003	KU0057841	D166	G03	27.0021	0	0	2.59	0	1			KU0057841	83.5237	63.4189	35.9073	17.12	4.73764	4.86647		21.8297	20.7445	21.6077	8.96785	-1.51079	-2.1822		62.7524	36.5505	16.7076	5.39451	-2.32634	3.60095		12.69	13.4043	12.7493	6.19281	-1.80602	-0.652742		44.2464	19.6206	5.33761	-2.00408	-7.5244	1.28389
O=N(=O)C1=CC2=C(OCO2)C=C1CN1CCCCCC1	ChemBrdg	O=N(=O)C1=CC2=C(OCO2)C=C1CN1CCCCCC1	5260112	KU0004987	D013	D05	32.5752	0	1	3.1	0	1			KU0004987	75.1762	59.1088	39.2503	20.8655	8.19393	6.81729		37.218	35.3028	25.2709	17.2473	3.75887	-2.47732		55.7488	39.3126	21.3205	9.43573	-0.862508	1.39484		28.89	27.2998	17.3021	12.6195	1.18648	-0.560707		43.7361	27.0699	10.6731	1.79439	-7.26646	-4.39216
CN(C)C=C1SCc2ccccc2C1=O	MayBridge	CN(C)C=C1SCc2ccccc2C1=O	CD11403	KU0269714	D656	E22	84.5209	0	2	3.46	0	1			KU0269714	84.5209	56.5642	51.9221	31.6418	16.7667	11.5763		17.0591	42.3	34.4317	32.5016	23.9783	20.2614		62.9199	26.7268	24.755	10.9684	3.39629	2.78233		15.0919	36.6724	29.534	26.626	18.5327	16.201		43.5104	10.8248	8.88742	0.729852	-5.41641	-2.72733
CCSC1=NN=C(NC(=O)CC2=CSC(=N2)NC(=O)C3=NC=CN=C3)S1	Life Diversity	CCSC1=NN=C(NC(=O)CC2=CSC(=N2)NC(=O)C3=NC=CN=C3)S1	F2202-2951	KU0170602	D359	M15	44.3637	0	0	3.23	0	0			KU0170602	77.5256	42.6087	21.8429	11.7558	-2.23607	-4.90497		44.8625	27.0874	23.1891	25.4353	7.40613	-2.41045		61.199	23.3518	6.40142	-1.72947	-9.70105	-9.3965		23.2288	11.2886	7.51334	12.7628	0.813347	-4.11127		42.542	8.73594	-5.47619	-10.4775	-16.9778	-15.2579
CC1=NNC(=O)C1Oc2ccc(Cl)cc2Cl	MayBridge	CC1=NNC(=O)C1Oc2ccc(Cl)cc2Cl	RDR03765	KU0265591	D644	J04	74.8276	0	2	2.93	0	1			KU0265591	74.8276	60.3328	39.4478	21.6096	10.5259	8.36499		50.0379	46.2526	32.0192	27.3176	9.84823	10.6912		53.1645	37.9721	19.9514	5.58764	-3.72793	-1.51952		33.592	29.0067	14.7134	14.2591	3.09429	6.71168		41.8944	27.6068	9.16581	-1.59824	-9.63276	-5.17274
ClC1=CC=CC(=C1)N1CCN(CC2=CC3=C(OCO3)C=C2N(=O)=O)CC1	ChemBrdg	ClC1=CC=CC(=C1)N1CCN(CC2=CC3=C(OCO3)C=C2N(=O)=O)CC1	5266690	KU0005610	D014	A15	40.246	0	1	3.2	0	0			KU0005610	82.8557	81.6045	58.0522	35.0383	19.449	13.4536		18.8388	9.85968	0.0349528	-3.82891	-10.8511	-14.1312		60.8313	64.8091	40.3549	13.5382	2.86916	0.292745		12.3923	4.45056	-2.98774	-4.21373	-10.253	-8.21652		41.754	54.6533	32.6998	2.60886	-4.54317	-5.62866
Cc1ncc(CSc2nc(cs2)C(C)(C)C)c(CO)c1O	MayBridge	Cc1ncc(CSc2nc(cs2)C(C)(C)C)c(CO)c1O	CD08419	KU0264007	D639	J05	69.8809	0	2	3.08	0	0			KU0264007	69.8809	57.9296	37.8368	22.1813	5.69858	0.898599		53.6196	45.2462	37.5432	29.2265	17.1105	9.45192		54.4417	38.5024	19.9803	8.99132	-0.311113	-0.513635		38.8156	30.3455	21.1681	18.1696	6.14432	4.91228		39.37	22.9628	8.56219	0.780028	-5.17637	-1.35138
Cc1nn(CC(=O)NCCSCc2ccco2)c(C)c1Br	MayBridge	Cc1nn(CC(=O)NCCSCc2ccco2)c(C)c1Br	KM10479	KU0267182	D649	A04	72.2462	0	1	2.52	1	1			KU0267182	72.2462	47.0773	17.8463	15.4752	6.71117	1.81242		58.4246	48.3249	39.2649	13.8071	5.32374	-1.97437		56.479	29.9709	9.06255	7.22304	2.41625	-1.17806		47.213	34.7872	27.6453	9.15088	3.76812	-2.45866		39.2205	16.5888	1.73202	2.54719	-1.31414	-4.51987
Oc1ccc(N=Nc2ccccc2)c(O)c1	MayBridge	Oc1ccc(N=Nc2ccccc2)c(O)c1	JFD00807	KU0268973	D654	P15	71.5271	0	1	3.07	0	1			KU0268973	71.5271	51.3856	33.6555	21.5612	10.5427	10.9556		-15.123	8.53333	-0.806994	1.45294	-4.02299	-2.17865		54.1765	30.4244	15.0719	6.95597	0.451724	-0.198738		-20.316	5.62527	-1.46576	0	-2.96862	-1.81401		39.1474	16.6852	3.63914	-2.23904	-7.38144	-4.52064
COC1=CC=C(C=C1N(=O)=O)C(=O)NC1=CC(=CC=C1)C1=NC2=C(O1)C=CC=N2	ChemDiv	COC1=CC=C(C=C1N(=O)=O)C(=O)NC1=CC(=CC=C1)C1=NC2=C(O1)C=CC=N2	4410-4228	KU0063313	D181	H07	31.0217	1	1	2.05	0	1			KU0063313	70.0671	4.46123	59.4699	35.1619	2.85153	4.33499		-3.72928	1.42495	-3.60728	-0.0611247	-3.0525	1.98813		43.7849	2.82883	41.4228	26.4412	4.0361	2.47795		-2.99659	1.37624	-4.60484	-0.517813	-1.31932	0.919869		38.9716	6.70502	37.6573	20.5277	2.31704	-1.66337
OC(=O)C1=C(F)C(F)=C(C(F)=C1F)C1=C(F)C(F)=C(C(O)=O)C(F)=C1F	ChemBrdg	OC(=O)C1=C(F)C(F)=C(C(F)=C1F)C1=C(F)C(F)=C(C(O)=O)C(F)=C1F	5365412	KU0008974	D027	O20	36.016	0	0	2.94	0	0			KU0008974	59.9111	61.4201	42.0339	21.422	13.4595	9.43529		12.0016	4.48477	3.11052	4.28351	-0.629525	2.17918		50.0149	52.8962	33.67	14.2426	7.4359	3.37683		10.1064	3.81835	0.155107	1.85146	-3.38624	-0.269654		38.6937	40.2712	22.5458	7.63422	0.568414	-2.03903
O=C(NC1=NN=C(O1)C2=CC=NO2)C3=CC=C4OCOC4=C3	Life Diversity	O=C(NC1=NN=C(O1)C2=CC=NO2)C3=CC=C4OCOC4=C3	F2483-0179	KU0171343	D361	B22	39.8884	0	2	3.23	0	1			KU0171343	79.918	61.4938	32.3938	19.3402	4.32307	0.350355		52.2524	33.6921	10.2917	10.9194	0.413365	-8.60395		60.7945	33.5392	8.77361	0.830148	-7.66243	-7.24675		34.6702	20.3254	1.60137	5.39927	-4.36913	-8.70321		37.6873	11.9639	-7.29724	-10.0119	-16.6627	-15.466
CCOC(=O)C(NCc1ccco1)(NC(=O)c2ccco2)C(F)(F)F	MayBridge	CCOC(=O)C(NCc1ccco1)(NC(=O)c2ccco2)C(F)(F)F	JFD02260	KU0276119	D676	J22	69.3233	0	1	3.38	0	0			KU0276119	69.3233	51.156	30.4809	15.6994	4.25707	-0.868282		39.1278	29.5686	17.2877	11.8685	1.26582	-3.87597		52.4823	31.3437	14.6625	3.44934	-2.24734	-1.32763		26.9214	18.8976	8.27346	6.23152	-2.03579	-3.23491		35.8359	15.7005	2.39496	-5.1582	-6.36468	-2.14858
C[N]1N=C(C(=O)N2CCC3=C(C2)N=C4C=C([NH][N]4[C]3=O)C5=CC=CC=C5)C6=CC=CC=C16	BFL	C[N]1N=C(C(=O)N2CCC3=C(C2)N=C4C=C([NH][N]4[C]3=O)C5=CC=CC=C5)C6=CC=CC=C16	S021-0963	KU0253288	D606	C22	46.1907	0	0	2.85	0	1			KU0253288	55.3383	72.2329	73.918	65.7521	27.6967	9.07497		-0.954447	-8.56064	0.0407664	3.45095	0.891473	0.791557		53.8727	57.8396	58.8886	49.1037	16.0143	1.6399		-2.41218	-8.2062	0.384355	1.46018	-0.706402	-2.09277		33.9296	34.4719	39.2046	32.6435	6.15357	-3.79538
OC(=O)C(=O)NC1=NC(=CS1)C2=CC3=C(OCCO3)C=C2	Life Diversity	OC(=O)C(=O)NC1=NC(=CS1)C2=CC3=C(OCCO3)C=C2	F2119-0004	KU0170211	D358	F11	43.325	2	2	5.08	0	2			KU0170211	63.5129	47.7699	39.5068	36.2592	27.4589	23.4738		-4.9666	-1.97179	-2.0235	-0.500156	-1.28307	2.59317		46.367	33.8146	24.9603	21.2379	11.5991	8.77238		-4.60573	-2.23967	-4.15924	-1.65226	-3.58016	-0.0192271		32.4786	21.1866	13.4628	10.4775	2.14028	0.403235
[Na+].[Na+].CO\N=C(/C(=O)N[C@H]1C2SCC(CSC3=NC(=O)C([O-])=NN3C)=C(N2C1=O)C([O-])=O)C1=CSC(N)=N1	LOPAC	[Na+].[Na+].CO\N=C(/C(=O)N[C@H]1C2SCC(CSC3=NC(=O)C([O-])=NN3C)=C(N2C1=O)C([O-])=O)C1=CSC(N)=N1	C5793	KU0260680	D628	K17	48.069	0	0	3.01	0	0			KU0260680	74.1492	64.2256	50.9335	38.6298	26.0446	18.7657		37.7043	41.9966	25.9532	16.1207	8.69421	-1.17532		43.9979	25.6327	10.9979	2.56495	-4.01826	-5.89853		26.9777	29.5738	14.6441	6.28645	0.999783	-2.48075		28.4912	10.5527	-2.54959	-9.68774	-16.0147	-15.6799
C[S](=O)(=O)C1=CC(=CC=C1)C(=O)NC2=NN=C(O2)C3=CC=NO3	Life Diversity	C[S](=O)(=O)C1=CC(=CC=C1)C(=O)NC2=NN=C(O2)C3=CC=NO3	F2483-0123	KU0171319	D361	J20	44.9661	0	0	3.02	1	1			KU0171319	69.7787	60.0862	44.3674	36.7259	14.8177	6.65674		26.1178	22.4397	13.7988	8.60862	-2.46297	-4.08437		46.8389	31.6807	18.6112	14.1125	1.47625	-3.36332		13.976	11.1199	4.35089	4.02724	-3.8999	-6.03395		27.8767	13.3473	2.32835	0.853724	-6.31579	-9.27439
OC1=CC=C2C(=O)C=C(OC2=C1O)C1=CC=CC=C1	LOPAC	OC1=CC=C2C(=O)C=C(OC2=C1O)C1=CC=CC=C1	D5446	KU0261633	D631	D17	55.2								KU0261633	57.9256	51.8731	42.9919	33.8432	19.657	14.1303		7.11951	8.05415	6.55518	11.3201	10.843	8.29252		29.7853	24.8113	16.5407	11.2996	3.59528	6.48665		5.81474	7.10288	3.68782	5.22791	6.28124	5.92387		18.1576	14.2771	7.69927	4.16623	-2.77178	1.7844
